# Supplementary material for: A cell-free antigen processing system informs HIV-1 epitope selection and vaccine design
Source: J Exp Med. 2023 Apr 14;220(7):e20221654. doi: 10.1084/jem.20221654 (PMC10114365; doi:10.1084/jem.20221654)
Supplement: Table S7 — provides raw data obtained from cell-free processing (Excel). [file JEM_20221654_TableS7.xlsx]

## Sheet: MyrMA_NoDM
Valid	Assigned	Sequence	Prob	Observed	Mascot Ion score	Mascot Identity score	Mascot Delta Ion Score	NTT	Modifications	Actual Mass	Charge	Delta Da	Delta PPM	Stop	Retention Time	# Other Proteins	Intensity	Other Proteins	TIC	Spectrum ID	Start
TRUE	TRUE	(L)SGGELDKWEKIR(L)	1	473.253	40.84	25	40.84	2		1416.74	3	0.0002321	0.1637	20		0			47579.4	Spectrum11505 scans:3553,	9
TRUE	TRUE	(L)SGGELDKWEKIR(L)	1	473.253	35.76	25	35.76	2		1416.74	3	0.0002321	0.1637	20		0			51445.3	Spectrum4004 scans:3553,	9
TRUE	TRUE	(Q)TGSEELRSLYNT(I)	1	685.333	52.84	25	52.84	2		1368.65	2	0.0002781	0.203	81		0			180933	Spectrum12090 scans:4209,	70
TRUE	TRUE	(Q)TGSEELRSLYNT(I)	1	685.333	45.02	25	45.02	2		1368.65	2	0.0002781	0.203	81		0			236229	Spectrum5103 scans:4209,	70
END OF FILE

## Sheet: MyrMA_DM
Valid	Assigned	Sequence	Prob	Observed	Mascot Ion score	Mascot Identity score	Mascot Delta Ion Score	NTT	Modifications	Actual Mass	Charge	Delta Da	Delta PPM	Stop	Retention Time	# Other Proteins	Intensity	Other Proteins	TIC	Spectrum ID	Start
TRUE	TRUE	(L)SGGELDKWEKIR(L)	1	473.253	50.77	25	50.77	2		1416.74	3	0.0005021	0.3541	20		0			71870.3	Spectrum14417 scans:3746,	9
TRUE	TRUE	(L)SGGELDKWEKIR(L)	1	473.253	40.89	25	40.89	2		1416.74	3	0.0005021	0.3541	20		0			77182.2	Spectrum5331 scans:3746,	9
TRUE	TRUE	(E)TSEGcRQILGQLQPSLQ(T)	1	957.989	41.48	25	41.31	2	Carbamidomethyl (+57)	1913.96	2	0.0009728	0.508	69		0			22566.6	Spectrum16585 scans:6145,	53
TRUE	TRUE	(E)TSEGcRQILGQLQPSLQ(T)	1	957.989	30.92	25	30.92	2	Carbamidomethyl (+57)	1913.96	2	0.0009728	0.508	69		0			26082.7	Spectrum8875 scans:6145,	53
TRUE	TRUE	(Q)TGSEELRSLYNT(I)	1	685.333	43.72	25	43.72	2		1368.65	2	0.0001381	0.1008	81		0			167626	Spectrum15022 scans:4392,	70
TRUE	TRUE	(Q)TGSEELRSLYNT(I)	1	685.333	32.26	25	32.26	2		1368.65	2	0.0001381	0.1008	81		0			218130	Spectrum5936 scans:4392,	70
END OF FILE

## Sheet: CA_SP1_NC_NoDM
Valid	Assigned	Sequence	Prob	Observed	Mascot Ion score	Mascot Identity score	Mascot Delta Ion Score	NTT	Modifications	Actual Mass	Charge	Delta Da	Delta PPM	Stop	Retention Time	# Other Proteins	Intensity	Other Proteins	TIC	Spectrum ID	Start
TRUE	TRUE	(Q)VSQNYPIVQNLQGQmVHQAISPR(T)	1	875.119	78.54	25	0	2	Oxidation (+16)	2622.34	3	0.001447	0.5516	150		0			210354	Spectrum19688 scans:5425,	128
TRUE	TRUE	(Q)VSQNYPIVQNLQGQmVHQAISPR(T)	1	2623.34	72.34	25.0106	0	2	Oxidation (+16)	2622.34	1	0.001629	0.621	150		0			220831	Spectrum8825 scans:5364,	128
TRUE	TRUE	(Q)VSQNYPIVQNLQGQmVHQAISPR(T)	1	875.119	59.58	25	0	2	Oxidation (+16)	2622.34	3	0.001447	0.5516	150		0			235898	Spectrum7985 scans:5425,	128
TRUE	TRUE	(Q)VSQNYPIVQNLQGQmVHQAISPR(T)	1	875.119	55.75	25.0106	0	2	Oxidation (+16)	2622.34	3	0.001627	0.6202	150		0			344884	Spectrum19631 scans:5364,	128
TRUE	TRUE	(Q)VSQNYPIVQNLQGQmVHQAISPR(T)	1	875.119	55.25	25.0106	0	2	Oxidation (+16)	2622.34	3	0.001627	0.6202	150		0			410300	Spectrum7928 scans:5364,	128
TRUE	TRUE	(Q)VSQNYPIVQNLQGQmVHQAISPR(T)	1	2623.34	42.17	25	0	2	Oxidation (+16)	2622.34	1	0.001439	0.5486	150		0			73930	Spectrum8866 scans:5425,	128
TRUE	TRUE	(Q)VSQNYPIVQNLQGQmVHQAISPRT(L)	1	908.802	52.69	25.563	0	2	Oxidation (+16)	2723.39	3	0.003977	1.46	151		0			265401	Spectrum19703 scans:5441,	128
TRUE	TRUE	(Q)VSQNYPIVQNLQGQmVHQAISPRT(L)	1	908.802	50.03	25.5751	0	2	Oxidation (+16)	2723.38	3	0.002687	0.9863	151		0			175781	Spectrum19648 scans:5382,	128
TRUE	TRUE	(Q)VSQNYPIVQNLQGQmVHQAISPRT(L)	1	908.802	47.17	25.563	0	2	Oxidation (+16)	2723.39	3	0.003977	1.46	151		0			320865	Spectrum8000 scans:5441,	128
TRUE	TRUE	(Q)VSQNYPIVQNLQGQmVHQAISPRT(L)	1	908.802	39.6	25.5751	0	2	Oxidation (+16)	2723.38	3	0.002687	0.9863	151		0			202859	Spectrum7945 scans:5382,	128
TRUE	TRUE	(Q)VSQNYPIVQNLQGQmVHQAISPRT(L)	1	908.801	35.56	25.7171	0	2	Oxidation (+16)	2723.38	3	0.000317	0.1164	151		0			58272.3	Spectrum19770 scans:5512,	128
TRUE	TRUE	(Q)VSQNYPIVQNLQGQmVHQAISPRT(L)	1	908.801	35.4	25.7171	0	2	Oxidation (+16)	2723.38	3	0.000317	0.1164	151		0			60310.9	Spectrum8067 scans:5512,	128
TRUE	TRUE	(Q)VSQNYPIVQNLQGQmVHQAISPRT(L)	1	2724.39	67.55	25.563	0	2	Oxidation (+16)	2723.39	1	0.003969	1.457	151		0			187152	Spectrum8880 scans:5441,	128
TRUE	TRUE	(Q)VSQNYPIVQNLQGQmVHQAISPRT(L)	1	908.801	27.89	25.8546	0	2	Oxidation (+16)	2723.38	3	0.000137	0.0503	151		0			69661.2	Spectrum7888 scans:5321,	128
TRUE	TRUE	(Q)VSQNYPIVQNLQGQmVHQAISPRT(L)	1	908.801	28.22	25.8546	0	2	Oxidation (+16)	2723.38	3	0.000137	0.0503	151		0			64605.1	Spectrum19591 scans:5321,	128
TRUE	TRUE	(Q)VSQNYPIVQNLQGQmVHQAISPRT(L)	1	2724.39	53.44	25.5751	0	2	Oxidation (+16)	2723.38	1	0.002689	0.987	151		0			71464	Spectrum8839 scans:5382,	128
TRUE	TRUE	(Q)VSQNYPIVQNLQGQmVHQAISPRT(L)	0.98	2724.39	20.68	25.8546	0	2	Oxidation (+16)	2723.38	1	0.000129	0.04737	151		0			22464	Spectrum8793 scans:5321,	128
TRUE	TRUE	(V)SQNYPIVQNLQGQmVHQAISPR(T)	1	2524.27	129.08	25	0	2	Oxidation (+16)	2523.26	1	-0.000651	-0.2579	150		0			710275	Spectrum8694 scans:5189,	129
TRUE	TRUE	(V)SQNYPIVQNLQGQmVHQAISPR(T)	1	842.096	98.68	25	0	2	Oxidation (+16)	2523.26	3	-0.000653	-0.2587	150		0			910801	Spectrum19467 scans:5189,	129
TRUE	TRUE	(V)SQNYPIVQNLQGQmVHQAISPR(T)	1	2524.27	89.78	25.172	0	2	Oxidation (+16)	2523.27	1	0.002279	0.9029	150		0			455959	Spectrum8745 scans:5253,	129
TRUE	TRUE	(V)SQNYPIVQNLQGQmVHQAISPR(T)	1	2524.27	86.31	25	0	2	Oxidation (+16)	2523.26	1	-0.001751	-0.6936	150		0			392345	Spectrum8655 scans:5133,	129
TRUE	TRUE	(V)SQNYPIVQNLQGQmVHQAISPR(T)	1	842.095	84.58	25	0	2	Oxidation (+16)	2523.26	3	-0.001763	-0.6984	150		0			461700	Spectrum19420 scans:5133,	129
TRUE	TRUE	(V)SQNYPIVQNLQGQmVHQAISPR(T)	1	842.096	75.74	25.172	0	2	Oxidation (+16)	2523.27	3	0.002287	0.906	150		0			644282	Spectrum19527 scans:5253,	129
TRUE	TRUE	(V)SQNYPIVQNLQGQmVHQAISPR(T)	1	842.095	70.08	25	0	2	Oxidation (+16)	2523.26	3	-0.001763	-0.6984	150		0			565568	Spectrum7717 scans:5133,	129
TRUE	TRUE	(V)SQNYPIVQNLQGQmVHQAISPR(T)	1	842.096	67.34	25	0	2	Oxidation (+16)	2523.26	3	-0.000653	-0.2587	150		0			1204630	Spectrum7764 scans:5189,	129
TRUE	TRUE	(V)SQNYPIVQNLQGQmVHQAISPR(T)	1	842.096	55.81	25.172	0	2	Oxidation (+16)	2523.27	3	0.002287	0.906	150		0			816396	Spectrum7824 scans:5253,	129
TRUE	TRUE	(V)SQNYPIVQNLQGQmVHQAISPR(T)	1	842.095	31.32	25	0	2	Oxidation (+16)	2523.26	3	-0.003023	-1.198	150		0			32695.8	Spectrum19596 scans:5326,	129
TRUE	TRUE	(V)SQNYPIVQNLQGQmVHQAISPR(T)	1	842.095	31.32	25	0	2	Oxidation (+16)	2523.26	3	-0.003023	-1.198	150		0			32695.8	Spectrum7893 scans:5326,	129
TRUE	TRUE	(V)SQNYPIVQNLQGQMVHQAISPR(T)	0.96	836.765	11.1	25	0	2		2507.27	3	0.003482	1.388	150		0			20473.9	Spectrum21009 scans:6881,	129
TRUE	TRUE	(V)SQNYPIVQNLQGQmVHQAISPRT(L)	1	2625.32	118.37	26.2941	0	2	Oxidation (+16)	2624.31	1	0.001699	0.6472	151		0			530599	Spectrum8733 scans:5237,	129
TRUE	TRUE	(V)SQNYPIVQNLQGQmVHQAISPRT(L)	1	2625.32	116.18	26.6558	0	2	Oxidation (+16)	2624.31	1	-0.000871	-0.3318	151		0			551210	Spectrum8778 scans:5299,	129
TRUE	TRUE	(V)SQNYPIVQNLQGQmVHQAISPRT(L)	1	875.779	91.67	26.2941	0	2	Oxidation (+16)	2624.31	3	0.001697	0.6464	151		0			743110	Spectrum19512 scans:5237,	129
TRUE	TRUE	(V)SQNYPIVQNLQGQmVHQAISPRT(L)	1	875.778	85.13	26.6558	0	2	Oxidation (+16)	2624.31	3	-0.000883	-0.3363	151		0			796301	Spectrum19570 scans:5299,	129
TRUE	TRUE	(V)SQNYPIVQNLQGQmVHQAISPRT(L)	1	875.778	75.59	26.6558	0	2	Oxidation (+16)	2624.31	3	-0.000883	-0.3363	151		0			1040440	Spectrum7867 scans:5299,	129
TRUE	TRUE	(V)SQNYPIVQNLQGQmVHQAISPRT(L)	1	875.779	68.67	26.3144	0	2	Oxidation (+16)	2624.31	3	0.001157	0.4407	151		0			413272	Spectrum19459 scans:5180,	129
TRUE	TRUE	(V)SQNYPIVQNLQGQmVHQAISPRT(L)	1	875.779	65.58	26.3144	0	2	Oxidation (+16)	2624.31	3	0.001157	0.4407	151		0			506780	Spectrum7756 scans:5180,	129
TRUE	TRUE	(V)SQNYPIVQNLQGQmVHQAISPRT(L)	1	875.779	61.76	26.2941	0	2	Oxidation (+16)	2624.31	3	0.001697	0.6464	151		0			948599	Spectrum7809 scans:5237,	129
TRUE	TRUE	(V)SQNYPIVQNLQGQmVHQAISPRT(L)	1	875.78	51.03	25.7978	0	2	Oxidation (+16)	2624.32	3	0.006467	2.463	151		0			124274	Spectrum19413 scans:5124,	129
TRUE	TRUE	(V)SQNYPIVQNLQGQmVHQAISPRT(L)	1	875.78	47.78	25.7978	0	2	Oxidation (+16)	2624.32	3	0.006467	2.463	151		0			135737	Spectrum7710 scans:5124,	129
TRUE	TRUE	(V)SQNYPIVQNLQGQmVHQAISPRT(L)	1	2625.32	62.3	26.3144	0	2	Oxidation (+16)	2624.31	1	0.001149	0.4377	151		0			299156	Spectrum8686 scans:5180,	129
TRUE	TRUE	(V)SQNYPIVQNLQGQmVHQAISPRT(L)	1	2625.33	44.03	25.7978	0	2	Oxidation (+16)	2624.32	1	0.006459	2.46	151		0			37583	Spectrum8650 scans:5124,	129
TRUE	TRUE	(S)QNYPIVQNLQGQMVHQAISPR(T)	1	2421.25	146.08	25	0	2		2420.24	1	0.001964	0.8112	150		0			840897	Spectrum10774 scans:6838,	130
TRUE	TRUE	(S)QNYPIVQNLQGQmVHQAISPR(T)	1	2437.24	139.29	25	0	2	Oxidation (+16)	2436.23	1	0.001319	0.5412	150		0			2176040	Spectrum8788 scans:5315,	130
TRUE	TRUE	(S)QNYPIVQNLQGQMVHQAISPR(T)	1	807.754	130.31	25	0	2		2420.24	3	0.001972	0.8145	150		0			419838	Spectrum20872 scans:6725,	130
TRUE	TRUE	(S)QNYPIVQNLQGQmVHQAISPR(T)	1	2437.24	130.16	25	0	2	Oxidation (+16)	2436.23	1	0.001129	0.4632	150		0			3854410	Spectrum8616 scans:5080,	130
TRUE	TRUE	(S)QNYPIVQNLQGQmVHQAISPR(T)	1	2437.24	127.43	25	0	2	Oxidation (+16)	2436.23	1	-0.000331	-0.1358	150		0			16046700	Spectrum8692 scans:5187,	130
TRUE	TRUE	(S)QNYPIVQNLQGQMVHQAISPR(T)	1	807.754	123.18	25	0	2		2420.24	3	0.001972	0.8145	150		0			543949	Spectrum9967 scans:6725,	130
TRUE	TRUE	(S)QNYPIVQNLQGQmVHQAISPR(T)	1	2437.24	123.12	25	0	2	Oxidation (+16)	2436.24	1	0.001869	0.7669	150		0			13641000	Spectrum8743 scans:5251,	130
TRUE	TRUE	(S)QNYPIVQNLQGQmVHQAISPR(T)	1	2437.24	118.42	25	0	2	Oxidation (+16)	2436.23	1	-0.000331	-0.1358	150		0			10366200	Spectrum8654 scans:5132,	130
TRUE	TRUE	(S)QNYPIVQNLQGQMVHQAISPR(T)	1	2421.25	114.15	25	0	2		2420.24	1	0.002514	1.038	150		0			265407	Spectrum10813 scans:6901,	130
TRUE	TRUE	(S)QNYPIVQNLQGQMVHQAISPR(T)	1	2421.25	113.46	25	0	2		2420.24	1	0.0005041	0.2082	150		0			496590	Spectrum10736 scans:6780,	130
TRUE	TRUE	(S)QNYPIVQNLQGQMVHQAISPR(T)	1	807.754	112.49	25	0	2		2420.24	3	0.0005021	0.2074	150		0			623434	Spectrum20915 scans:6780,	130
TRUE	TRUE	(S)QNYPIVQNLQGQmVHQAISPR(T)	1	813.086	111.12	25	0	2	Oxidation (+16)	2436.23	3	0.001317	0.5404	150		0			2299640	Spectrum19585 scans:5315,	130
TRUE	TRUE	(S)QNYPIVQNLQGQmVHQAISPR(T)	1	813.086	107.92	25	0	2	Oxidation (+16)	2436.24	3	0.001857	0.7619	150		0			14873100	Spectrum19525 scans:5251,	130
TRUE	TRUE	(S)QNYPIVQNLQGQMVHQAISPR(T)	1	2421.25	106.15	25	0	2		2420.24	1	0.001964	0.8112	150		0			313092	Spectrum10709 scans:6725,	130
TRUE	TRUE	(S)QNYPIVQNLQGQMVHQAISPR(T)	1	807.754	105.73	25	0	2		2420.24	3	0.002512	1.038	150		0			336168	Spectrum21027 scans:6901,	130
TRUE	TRUE	(S)QNYPIVQNLQGQMVHQAISPR(T)	1	807.754	105.1	25	0	2		2420.24	3	0.001972	0.8145	150		0			883086	Spectrum20968 scans:6838,	130
TRUE	TRUE	(S)QNYPIVQNLQGQmVHQAISPR(T)	1	813.086	102.07	25	0	2	Oxidation (+16)	2436.23	3	0.001137	0.4665	150		0			4301980	Spectrum19371 scans:5080,	130
TRUE	TRUE	(S)QNYPIVQNLQGQmVHQAISPR(T)	1	813.085	101.91	25	0	2	Oxidation (+16)	2436.23	3	-0.000333	-0.1366	150		0			18704200	Spectrum19465 scans:5187,	130
TRUE	TRUE	(S)QNYPIVQNLQGQmVHQAISPR(T)	1	813.086	101.88	25	0	2	Oxidation (+16)	2436.24	3	0.001677	0.6881	150		0			1587580	Spectrum19312 scans:5017,	130
TRUE	TRUE	(S)QNYPIVQNLQGQmVHQAISPR(T)	1	2437.24	100.73	25	0	2	Oxidation (+16)	2436.24	1	0.002229	0.9146	150		0			442865	Spectrum8837 scans:5380,	130
TRUE	TRUE	(S)QNYPIVQNLQGQmVHQAISPR(T)	1	813.085	98.96	25	0	2	Oxidation (+16)	2436.23	3	-0.000333	-0.1366	150		0			11271400	Spectrum19419 scans:5132,	130
TRUE	TRUE	(S)QNYPIVQNLQGQmVHQAISPR(T)	1	2437.24	94.29	25	0	2	Oxidation (+16)	2436.24	1	0.001679	0.6889	150		0			1372670	Spectrum8565 scans:5017,	130
TRUE	TRUE	(S)QNYPIVQNLQGQmVHQAISPR(T)	1	813.086	92.36	25	0	2	Oxidation (+16)	2436.23	3	0.001137	0.4665	150		0			287326	Spectrum19260 scans:4961,	130
TRUE	TRUE	(S)QNYPIVQNLQGQmVHQAISPR(T)	1	813.086	80.39	25	0	2	Oxidation (+16)	2436.24	3	0.001857	0.7619	150		0			20995400	Spectrum7822 scans:5251,	130
TRUE	TRUE	(S)QNYPIVQNLQGQMVHQAISPR(T)	1	807.755	79.43	25	0	2		2420.24	3	0.005812	2.4	150		0			258607	Spectrum20813 scans:6662,	130
TRUE	TRUE	(S)QNYPIVQNLQGQmVHQAISPR(T)	1	813.086	77.55	25	0	2	Oxidation (+16)	2436.24	3	0.002247	0.922	150		0			606081	Spectrum19646 scans:5380,	130
TRUE	TRUE	(S)QNYPIVQNLQGQMVHQAISPR(T)	1	807.755	76.65	25	0	2		2420.24	3	0.005812	2.4	150		0			335129	Spectrum9908 scans:6662,	130
TRUE	TRUE	(S)QNYPIVQNLQGQmVHQAISPR(T)	1	813.086	76.56	25	0	2	Oxidation (+16)	2436.24	3	0.002247	0.922	150		0			825729	Spectrum7943 scans:5380,	130
TRUE	TRUE	(S)QNYPIVQNLQGQmVHQAISPR(T)	1	813.086	76.28	25	0	2	Oxidation (+16)	2436.23	3	0.001317	0.5404	150		0			3243720	Spectrum7882 scans:5315,	130
TRUE	TRUE	(S)QNYPIVQNLQGQMVHQAISPR(T)	1	807.754	74.75	25	0	2		2420.24	3	0.0005021	0.2074	150		0			931529	Spectrum10010 scans:6780,	130
TRUE	TRUE	(S)QNYPIVQNLQGQMVHQAISPR(T)	1	807.754	74.04	25	0	2		2420.24	3	0.002512	1.038	150		0			488120	Spectrum10122 scans:6901,	130
TRUE	TRUE	(S)QNYPIVQNLQGQmVHQAISPR(T)	1	813.086	73.3	25	0	2	Oxidation (+16)	2436.24	3	0.001677	0.6881	150		0			2204860	Spectrum7609 scans:5017,	130
TRUE	TRUE	(S)QNYPIVQNLQGQmVHQAISPR(T)	1	813.085	72.41	25	0	2	Oxidation (+16)	2436.23	3	-0.000333	-0.1366	150		0			15523800	Spectrum7716 scans:5132,	130
TRUE	TRUE	(S)QNYPIVQNLQGQmVHQAISPR(T)	1	610.066	70.9	25	0	2	Oxidation (+16)	2436.23	4	0.001191	0.4887	150		0			213272	Spectrum19513 scans:5238,	130
TRUE	TRUE	(S)QNYPIVQNLQGQMVHQAISPR(T)	1	2421.25	70.61	25	0	2		2420.24	1	0.005814	2.401	150		0			166164	Spectrum10666 scans:6662,	130
TRUE	TRUE	(S)QNYPIVQNLQGQmVHQAISPR(T)	1	813.086	70.23	25	0	2	Oxidation (+16)	2436.23	3	0.001137	0.4665	150		0			360894	Spectrum7557 scans:4961,	130
TRUE	TRUE	(S)QNYPIVQNLQGQmVHQAISPR(T)	1	813.085	66.06	25	0	2	Oxidation (+16)	2436.23	3	-0.000333	-0.1366	150		0			25892900	Spectrum7762 scans:5187,	130
TRUE	TRUE	(S)QNYPIVQNLQGQMVHQAISPR(T)	1	807.754	65.96	25	0	2		2420.24	3	0.001972	0.8145	150		0			1285330	Spectrum10063 scans:6838,	130
TRUE	TRUE	(S)QNYPIVQNLQGQmVHQAISPR(T)	1	813.086	64.82	25	0	2	Oxidation (+16)	2436.23	3	0.001137	0.4665	150		0			6119040	Spectrum7668 scans:5080,	130
TRUE	TRUE	(S)QNYPIVQNLQGQmVHQAISPR(T)	1	610.066	60.12	25	0	2	Oxidation (+16)	2436.23	4	0.001191	0.4887	150		0			249835	Spectrum7810 scans:5238,	130
TRUE	TRUE	(S)QNYPIVQNLQGQmVHQAISPR(T)	1	813.086	57.67	25	0	2	Oxidation (+16)	2436.24	3	0.003627	1.488	150		0			197999	Spectrum20555 scans:6374,	130
TRUE	TRUE	(S)QNYPIVQNLQGQmVHQAISPR(T)	1	610.066	56.25	25	0	2	Oxidation (+16)	2436.23	4	0.000431	0.1769	150		0			206516	Spectrum19457 scans:5178,	130
TRUE	TRUE	(S)QNYPIVQNLQGQmVHQAISPR(T)	1	813.085	51.02	25	0	2	Oxidation (+16)	2436.23	3	-0.001053	-0.432	150		0			113877	Spectrum20494 scans:6308,	130
TRUE	TRUE	(S)QNYPIVQNLQGQmVHQAISPR(T)	1	813.085	48.51	25	0	2	Oxidation (+16)	2436.23	3	-0.001053	-0.432	150		0			124156	Spectrum9589 scans:6308,	130
TRUE	TRUE	(S)QNYPIVQNLQGQmVHQAISPR(T)	1	813.086	46.01	25	0	2	Oxidation (+16)	2436.24	3	0.003627	1.488	150		0			219384	Spectrum9650 scans:6374,	130
TRUE	TRUE	(S)QNYPIVQNLQGQmVHQAISPR(T)	1	813.084	42.58	25	0	2	Oxidation (+16)	2436.23	3	-0.003093	-1.269	150		0			88632.6	Spectrum20610 scans:6438,	130
TRUE	TRUE	(S)QNYPIVQNLQGQmVHQAISPR(T)	1	813.084	40.35	25	0	2	Oxidation (+16)	2436.23	3	-0.003093	-1.269	150		0			92905	Spectrum9705 scans:6438,	130
TRUE	TRUE	(S)QNYPIVQNLQGQmVHQAISPR(T)	1	2437.24	64.05	25	0	2	Oxidation (+16)	2436.23	1	0.001129	0.4632	150		0			210202	Spectrum8521 scans:4961,	130
TRUE	TRUE	(S)QNYPIVQNLQGQmVHQAISPR(T)	1	610.066	50.34	25	0	2	Oxidation (+16)	2436.23	4	0.000431	0.1769	150		0			233603	Spectrum7754 scans:5178,	130
TRUE	TRUE	(S)QNYPIVQNLQGQmVHQAISPR(T)	1	610.065	48.8	25	0	2	Oxidation (+16)	2436.23	4	-0.002249	-0.9227	150		0			146146	Spectrum19410 scans:5121,	130
TRUE	TRUE	(S)QNYPIVQNLQGQmVHQAISPR(T)	1	610.065	39.76	25	0	2	Oxidation (+16)	2436.23	4	-0.002249	-0.9227	150		0			161562	Spectrum7707 scans:5121,	130
TRUE	TRUE	(S)QNYPIVQNLQGQmVHQAISPR(T)	1	2437.24	45.79	25	0	2	Oxidation (+16)	2436.24	1	0.003639	1.493	150		0			78838	Spectrum10506 scans:6374,	130
TRUE	TRUE	(S)QNYPIVQNLQGQmVHQAISPR(T)	1	2437.24	40.32	25	0	2	Oxidation (+16)	2436.23	1	0.000449	0.1842	150		0			106331	Spectrum8684 scans:5178,	130
TRUE	TRUE	(S)QNYPIVQNLQGQmVHQAISPR(T)	1	2437.24	39.9	25	0	2	Oxidation (+16)	2436.23	1	0.001179	0.4838	150		0			104119	Spectrum8734 scans:5238,	130
TRUE	TRUE	(S)QNYPIVQNLQGQmVHQAISPR(T)	1	813.085	23.76	25	0	2	Oxidation (+16)	2436.23	3	-0.001803	-0.7398	150		0			68094.9	Spectrum19924 scans:5682,	130
TRUE	TRUE	(S)QNYPIVQNLQGQmVHQAISPR(T)	1	813.085	18.4	25	0	2	Oxidation (+16)	2436.23	3	-0.001803	-0.7398	150		0			80108.9	Spectrum8221 scans:5682,	130
TRUE	TRUE	(S)QNYPIVQNLQGQmVHQAISPRT(L)	1	2538.29	152.28	26.0097	0	2	Oxidation (+16)	2537.28	1	0.001469	0.5788	151		0			16920800	Spectrum8766 scans:5283,	130
TRUE	TRUE	(S)QNYPIVQNLQGQMVHQAISPRT(L)	1	2522.29	143.83	25	0	2		2521.29	1	-0.0004459	-0.1768	151		0			585641	Spectrum10725 scans:6757,	130
TRUE	TRUE	(S)QNYPIVQNLQGQmVHQAISPRT(L)	1	2538.29	143.46	26.1066	0	2	Oxidation (+16)	2537.28	1	-0.000361	-0.1422	151		0			7307010	Spectrum8676 scans:5166,	130
TRUE	TRUE	(S)QNYPIVQNLQGQmVHQAISPRT(L)	1	2538.29	140.35	25.7171	0	2	Oxidation (+16)	2537.28	1	0.002019	0.7954	151		0			6399110	Spectrum8811 scans:5347,	130
TRUE	TRUE	(S)QNYPIVQNLQGQmVHQAISPRT(L)	1	846.768	131.91	26.0097	0	2	Oxidation (+16)	2537.28	3	0.001477	0.5819	151		0			17878500	Spectrum19555 scans:5283,	130
TRUE	TRUE	(S)QNYPIVQNLQGQMVHQAISPRT(L)	1	841.437	115.85	25	0	2		2521.29	3	0.003212	1.273	151		0			267465	Spectrum21069 scans:6946,	130
TRUE	TRUE	(S)QNYPIVQNLQGQMVHQAISPRT(L)	1	2522.3	115.14	25	0	2		2521.29	1	0.001574	0.6241	151		0			1168230	Spectrum10801 scans:6884,	130
TRUE	TRUE	(S)QNYPIVQNLQGQmVHQAISPRT(L)	1	2538.29	115.49	26.0853	0	2	Oxidation (+16)	2537.28	1	0.000549	0.2163	151		0			13105300	Spectrum8718 scans:5219,	130
TRUE	TRUE	(S)QNYPIVQNLQGQMVHQAISPRT(L)	1	2522.3	112.87	25	0	2		2521.29	1	0.003764	1.492	151		0			317849	Spectrum10692 scans:6703,	130
TRUE	TRUE	(S)QNYPIVQNLQGQmVHQAISPRT(L)	1	2538.29	112.9	25.977	0	2	Oxidation (+16)	2537.28	1	-0.000911	-0.3589	151		0			2295370	Spectrum8640 scans:5113,	130
TRUE	TRUE	(S)QNYPIVQNLQGQMVHQAISPRT(L)	1	2522.3	110.58	25	0	2		2521.29	1	0.001934	0.7668	151		0			1057060	Spectrum10763 scans:6822,	130
TRUE	TRUE	(S)QNYPIVQNLQGQMVHQAISPRT(L)	1	841.436	110.06	25	0	2		2521.29	3	-0.0004479	-0.1776	151		0			630689	Spectrum20897 scans:6757,	130
TRUE	TRUE	(S)QNYPIVQNLQGQmVHQAISPRT(L)	1	846.768	107.25	26.1066	0	2	Oxidation (+16)	2537.28	3	-0.000353	-0.1391	151		0			8104580	Spectrum19447 scans:5166,	130
TRUE	TRUE	(S)QNYPIVQNLQGQmVHQAISPRT(L)	1	846.767	106.53	25.977	0	2	Oxidation (+16)	2537.28	3	-0.000923	-0.3636	151		0			2388880	Spectrum19402 scans:5113,	130
TRUE	TRUE	(S)QNYPIVQNLQGQMVHQAISPRT(L)	1	841.437	101.66	25	0	2		2521.29	3	0.001562	0.6193	151		0			1259100	Spectrum21011 scans:6884,	130
TRUE	TRUE	(S)QNYPIVQNLQGQMVHQAISPRT(L)	1	841.437	100.55	25	0	2		2521.29	3	0.001952	0.7739	151		0			1279400	Spectrum20953 scans:6822,	130
TRUE	TRUE	(S)QNYPIVQNLQGQMVHQAISPRT(L)	1	2522.3	99.56	25	0	2		2521.29	1	0.003224	1.278	151		0			218538	Spectrum11838 scans:6946,	130
TRUE	TRUE	(S)QNYPIVQNLQGQmVHQAISPRT(L)	1	846.768	97.6	26.0853	0	2	Oxidation (+16)	2537.28	3	0.000547	0.2155	151		0			14474900	Spectrum19495 scans:5219,	130
TRUE	TRUE	(S)QNYPIVQNLQGQMVHQAISPRT(L)	1	841.437	91.64	25	0	2		2521.29	3	0.003212	1.273	151		0			360923	Spectrum10849 scans:6946,	130
TRUE	TRUE	(S)QNYPIVQNLQGQmVHQAISPRT(L)	1	2538.29	92.23	25.7171	0	2	Oxidation (+16)	2537.28	1	0.002199	0.8664	151		0			387260	Spectrum8909 scans:5482,	130
TRUE	TRUE	(S)QNYPIVQNLQGQmVHQAISPRT(L)	1	2538.29	91.14	26.0097	0	2	Oxidation (+16)	2537.28	1	0.001469	0.5788	151		0			528219	Spectrum8858 scans:5411,	130
TRUE	TRUE	(S)QNYPIVQNLQGQmVHQAISPRT(L)	1	2538.29	89.79	25.8092	0	2	Oxidation (+16)	2537.28	1	0.001819	0.7166	151		0			261128	Spectrum8753 scans:5265,	130
TRUE	TRUE	(S)QNYPIVQNLQGQmVHQAISPRT(L)	1	846.768	86.47	25.7171	0	2	Oxidation (+16)	2537.28	3	0.002017	0.7946	151		0			7125800	Spectrum19615 scans:5347,	130
TRUE	TRUE	(S)QNYPIVQNLQGQmVHQAISPRT(L)	1	846.768	85.25	25.7171	0	2	Oxidation (+16)	2537.28	3	0.002197	0.8656	151		0			573337	Spectrum19742 scans:5482,	130
TRUE	TRUE	(S)QNYPIVQNLQGQmVHQAISPRT(L)	1	635.328	82.26	26.0638	0	2	Oxidation (+16)	2537.28	4	0.001091	0.4298	151		0			204793	Spectrum19602 scans:5333,	130
TRUE	TRUE	(S)QNYPIVQNLQGQmVHQAISPRT(L)	1	635.328	81.89	25.8092	0	2	Oxidation (+16)	2537.28	4	0.001811	0.7135	151		0			483848	Spectrum19539 scans:5265,	130
TRUE	TRUE	(S)QNYPIVQNLQGQMVHQAISPRT(L)	1	841.437	80.61	25	0	2		2521.29	3	0.003782	1.499	151		0			373637	Spectrum20851 scans:6703,	130
TRUE	TRUE	(S)QNYPIVQNLQGQMVHQAISPRT(L)	1	841.437	76.39	25	0	2		2521.29	3	0.001562	0.6193	151		0			1826480	Spectrum10106 scans:6884,	130
TRUE	TRUE	(S)QNYPIVQNLQGQMVHQAISPRT(L)	1	841.436	75.66	25	0	2		2521.29	3	-0.0004479	-0.1776	151		0			898166	Spectrum9992 scans:6757,	130
TRUE	TRUE	(S)QNYPIVQNLQGQMVHQAISPRT(L)	1	841.437	73.68	25	0	2		2521.29	3	0.001952	0.7739	151		0			1837230	Spectrum10048 scans:6822,	130
TRUE	TRUE	(S)QNYPIVQNLQGQmVHQAISPRT(L)	1	846.768	70.98	26.0097	0	2	Oxidation (+16)	2537.28	3	0.001477	0.5819	151		0			712489	Spectrum19675 scans:5411,	130
TRUE	TRUE	(S)QNYPIVQNLQGQmVHQAISPRT(L)	1	846.768	69.77	26.0097	0	2	Oxidation (+16)	2537.28	3	0.001477	0.5819	151		0			25635200	Spectrum7852 scans:5283,	130
TRUE	TRUE	(S)QNYPIVQNLQGQmVHQAISPRT(L)	1	2538.29	69.3	26.1066	0	2	Oxidation (+16)	2537.28	1	-0.000131	-0.05159	151		0			118928	Spectrum8695 scans:5190,	130
TRUE	TRUE	(S)QNYPIVQNLQGQmVHQAISPRT(L)	1	635.328	67.45	25.8092	0	2	Oxidation (+16)	2537.28	4	0.001811	0.7135	151		0			611009	Spectrum7836 scans:5265,	130
TRUE	TRUE	(S)QNYPIVQNLQGQmVHQAISPRT(L)	1	635.328	66.39	26.0638	0	2	Oxidation (+16)	2537.28	4	0.001091	0.4298	151		0			241903	Spectrum7899 scans:5333,	130
TRUE	TRUE	(S)QNYPIVQNLQGQmVHQAISPRT(L)	1	635.327	65.46	26.1066	0	2	Oxidation (+16)	2537.28	4	-0.000149	-0.05868	151		0			343973	Spectrum19468 scans:5190,	130
TRUE	TRUE	(S)QNYPIVQNLQGQmVHQAISPRT(L)	1	846.768	64.8	26.0638	0	2	Oxidation (+16)	2537.28	3	0.001087	0.4283	151		0			792509	Spectrum19343 scans:5050,	130
TRUE	TRUE	(S)QNYPIVQNLQGQmVHQAISPRT(L)	1	635.327	62.91	26.1066	0	2	Oxidation (+16)	2537.28	4	-0.000149	-0.05868	151		0			412212	Spectrum7765 scans:5190,	130
TRUE	TRUE	(S)QNYPIVQNLQGQMVHQAISPRT(L)	1	841.437	61.19	25	0	2		2521.29	3	0.003782	1.499	151		0			492935	Spectrum9946 scans:6703,	130
TRUE	TRUE	(S)QNYPIVQNLQGQmVHQAISPRT(L)	1	846.768	61.76	25.7171	0	2	Oxidation (+16)	2537.28	3	0.002197	0.8656	151		0			801519	Spectrum8039 scans:5482,	130
TRUE	TRUE	(S)QNYPIVQNLQGQmVHQAISPRT(L)	1	846.767	60.37	25.977	0	2	Oxidation (+16)	2537.28	3	-0.000923	-0.3636	151		0			3526540	Spectrum7699 scans:5113,	130
TRUE	TRUE	(S)QNYPIVQNLQGQmVHQAISPRT(L)	1	846.768	58.56	26.0853	0	2	Oxidation (+16)	2537.28	3	0.000547	0.2155	151		0			20608400	Spectrum7792 scans:5219,	130
TRUE	TRUE	(S)QNYPIVQNLQGQmVHQAISPRT(L)	1	846.768	57.38	26.1066	0	2	Oxidation (+16)	2537.28	3	-0.000353	-0.1391	151		0			11685100	Spectrum7744 scans:5166,	130
TRUE	TRUE	(S)QNYPIVQNLQGQmVHQAISPRT(L)	1	846.769	56.2	25.4158	0	2	Oxidation (+16)	2537.28	3	0.003487	1.374	151		0			67767.8	Spectrum19279 scans:4981,	130
TRUE	TRUE	(S)QNYPIVQNLQGQmVHQAISPRT(L)	1	846.769	52.61	25.4158	0	2	Oxidation (+16)	2537.28	3	0.003487	1.374	151		0			218326	Spectrum20630 scans:6460,	130
TRUE	TRUE	(S)QNYPIVQNLQGQmVHQAISPRT(L)	1	846.769	51.94	25.4158	0	2	Oxidation (+16)	2537.28	3	0.003487	1.374	151		0			261241	Spectrum9725 scans:6460,	130
TRUE	TRUE	(S)QNYPIVQNLQGQmVHQAISPRT(L)	1	846.768	50.85	25.7171	0	2	Oxidation (+16)	2537.28	3	0.002017	0.7946	151		0			10338700	Spectrum7912 scans:5347,	130
TRUE	TRUE	(S)QNYPIVQNLQGQmVHQAISPRT(L)	1	846.768	50.56	26.0638	0	2	Oxidation (+16)	2537.28	3	0.001087	0.4283	151		0			1058920	Spectrum7640 scans:5050,	130
TRUE	TRUE	(S)QNYPIVQNLQGQmVHQAISPRT(L)	1	846.768	49.24	26.0097	0	2	Oxidation (+16)	2537.28	3	0.001477	0.5819	151		0			1004460	Spectrum7972 scans:5411,	130
TRUE	TRUE	(S)QNYPIVQNLQGQmVHQAISPRT(L)	1	846.769	46.86	25.4158	0	2	Oxidation (+16)	2537.28	3	0.003487	1.374	151		0			78098	Spectrum7576 scans:4981,	130
TRUE	TRUE	(S)QNYPIVQNLQGQmVHQAISPRT(L)	1	846.769	35.92	25.5991	0	2	Oxidation (+16)	2537.28	3	0.002737	1.078	151		0			48051.9	Spectrum19915 scans:5673,	130
TRUE	TRUE	(S)QNYPIVQNLQGQmVHQAISPRT(L)	1	2538.29	62.21	26.0638	0	2	Oxidation (+16)	2537.28	1	0.001099	0.433	151		0			506552	Spectrum8592 scans:5050,	130
TRUE	TRUE	(S)QNYPIVQNLQGQmVHQAISPRT(L)	1	2538.29	61.17	26.0638	0	2	Oxidation (+16)	2537.28	1	0.001089	0.429	151		0			95584	Spectrum8800 scans:5333,	130
TRUE	TRUE	(S)QNYPIVQNLQGQmVHQAISPRT(L)	1	846.769	35.35	25.5991	0	2	Oxidation (+16)	2537.28	3	0.002737	1.078	151		0			54571.5	Spectrum8212 scans:5673,	130
TRUE	TRUE	(S)QNYPIVQNLQGQmVHQAISPRT(L)	1	846.768	31.21	26.0097	0	2	Oxidation (+16)	2537.28	3	0.001477	0.5819	151		0			32829	Spectrum8269 scans:5734,	130
TRUE	TRUE	(S)QNYPIVQNLQGQmVHQAISPRT(L)	1	846.768	31.48	26.0097	0	2	Oxidation (+16)	2537.28	3	0.001477	0.5819	151		0			30849	Spectrum19972 scans:5734,	130
TRUE	TRUE	(S)QNYPIVQNLQGQmVHQAISPRT(L)	1	846.769	30.25	25.4531	0	2	Oxidation (+16)	2537.28	3	0.003667	1.445	151		0			161831	Spectrum20524 scans:6340,	130
TRUE	TRUE	(S)QNYPIVQNLQGQmVHQAISPRT(L)	1	635.328	45.65	25.7171	0	2	Oxidation (+16)	2537.28	4	0.002291	0.9026	151		0			130784	Spectrum19421 scans:5134,	130
TRUE	TRUE	(S)QNYPIVQNLQGQmVHQAISPRT(L)	1	846.769	26.44	25.4531	0	2	Oxidation (+16)	2537.28	3	0.003667	1.445	151		0			181537	Spectrum9619 scans:6340,	130
TRUE	TRUE	(S)QNYPIVQNLQGQmVHQAISPRT(L)	1	2538.29	44.38	25.4158	0	2	Oxidation (+16)	2537.28	1	0.003479	1.371	151		0			129279	Spectrum10562 scans:6460,	130
TRUE	TRUE	(S)QNYPIVQNLQGQmVHQAISPRT(L)	1	635.328	38.55	25.7171	0	2	Oxidation (+16)	2537.28	4	0.002291	0.9026	151		0			147450	Spectrum7718 scans:5134,	130
TRUE	TRUE	(S)QNYPIVQNLQGQmVHQAISPRT(L)	1	2538.29	39.02	25.6467	0	2	Oxidation (+16)	2537.28	1	0.002309	0.9097	151		0			37417	Spectrum8656 scans:5134,	130
TRUE	TRUE	(S)QNYPIVQNLQGQmVHQAISPRT(L)	1	2538.29	34.42	25.4158	0	2	Oxidation (+16)	2537.28	1	0.003479	1.371	151		0			19119	Spectrum8535 scans:4981,	130
TRUE	TRUE	(S)QNYPIVQNLQGQmVHQAISPRT(L)	1	2538.29	34.42	25.5991	0	2	Oxidation (+16)	2537.28	1	0.002749	1.083	151		0			14541	Spectrum9033 scans:5673,	130
TRUE	TRUE	(S)QNYPIVQNLQGQmVHQAISPRT(L)	1	2538.29	31.08	25.4531	0	2	Oxidation (+16)	2537.28	1	0.003669	1.445	151		0			88188	Spectrum10477 scans:6340,	130
TRUE	TRUE	(Q)NYPIVQNLQGQmVHQAISPR(T)	1	2309.18	147.17	25	0	2	Oxidation (+16)	2308.17	1	-0.000571	-0.2473	150		0			1518910	Spectrum8670 scans:5155,	131
TRUE	TRUE	(Q)NYPIVQNLQGQmVHQAISPR(T)	1	2309.18	113.69	25	0	2	Oxidation (+16)	2308.18	1	0.000529	0.2291	150		0			991366	Spectrum8628 scans:5098,	131
TRUE	TRUE	(Q)NYPIVQNLQGQmVHQAISPR(T)	1	770.399	101.74	25	0	2	Oxidation (+16)	2308.17	3	-0.000573	-0.2481	150		0			2053540	Spectrum19438 scans:5155,	131
TRUE	TRUE	(Q)NYPIVQNLQGQmVHQAISPR(T)	1	2309.18	97.89	25	0	2	Oxidation (+16)	2308.18	1	0.000529	0.2291	150		0			1475000	Spectrum8719 scans:5220,	131
TRUE	TRUE	(Q)NYPIVQNLQGQmVHQAISPR(T)	1	2309.18	93.16	25	0	2	Oxidation (+16)	2308.18	1	0.001259	0.5452	150		0			382177	Spectrum8579 scans:5035,	131
TRUE	TRUE	(Q)NYPIVQNLQGQmVHQAISPR(T)	1	770.399	81.57	25	0	2	Oxidation (+16)	2308.18	3	0.000537	0.2326	150		0			1790810	Spectrum19496 scans:5220,	131
TRUE	TRUE	(Q)NYPIVQNLQGQmVHQAISPR(T)	1	770.399	73.09	25	0	2	Oxidation (+16)	2308.18	3	0.000537	0.2326	150		0			204656	Spectrum19276 scans:4978,	131
TRUE	TRUE	(Q)NYPIVQNLQGQmVHQAISPR(T)	1	770.399	72.81	25	0	2	Oxidation (+16)	2308.18	3	0.000537	0.2326	150		0			222229	Spectrum7573 scans:4978,	131
TRUE	TRUE	(Q)NYPIVQNLQGQmVHQAISPR(T)	1	770.399	70.27	25	0	2	Oxidation (+16)	2308.18	3	0.000537	0.2326	150		0			1281260	Spectrum19388 scans:5098,	131
TRUE	TRUE	(Q)NYPIVQNLQGQmVHQAISPR(T)	1	770.399	68.05	25	0	2	Oxidation (+16)	2308.17	3	-0.000573	-0.2481	150		0			2796680	Spectrum7735 scans:5155,	131
TRUE	TRUE	(Q)NYPIVQNLQGQmVHQAISPR(T)	1	770.399	64.91	25	0	2	Oxidation (+16)	2308.18	3	0.001257	0.5444	150		0			534790	Spectrum19329 scans:5035,	131
TRUE	TRUE	(Q)NYPIVQNLQGQmVHQAISPR(T)	1	770.399	64.27	25	0	2	Oxidation (+16)	2308.18	3	0.001257	0.5444	150		0			655111	Spectrum7626 scans:5035,	131
TRUE	TRUE	(Q)NYPIVQNLQGQmVHQAISPR(T)	1	770.399	60.5	25	0	2	Oxidation (+16)	2308.18	3	0.000537	0.2326	150		0			2427890	Spectrum7793 scans:5220,	131
TRUE	TRUE	(Q)NYPIVQNLQGQmVHQAISPR(T)	1	770.4	60.46	25	0	2	Oxidation (+16)	2308.18	3	0.002187	0.9471	150		0			249515	Spectrum19557 scans:5285,	131
TRUE	TRUE	(Q)NYPIVQNLQGQmVHQAISPR(T)	1	770.4	60.11	25	0	2	Oxidation (+16)	2308.18	3	0.002187	0.9471	150		0			287107	Spectrum7854 scans:5285,	131
TRUE	TRUE	(Q)NYPIVQNLQGQmVHQAISPR(T)	1	770.399	45.73	25	0	2	Oxidation (+16)	2308.18	3	0.000537	0.2326	150		0			1716540	Spectrum7685 scans:5098,	131
TRUE	TRUE	(Q)NYPIVQNLQGQmVHQAISPR(T)	1	2309.18	47.61	25	0	2	Oxidation (+16)	2308.18	1	0.000529	0.2291	150		0			77695	Spectrum8533 scans:4978,	131
TRUE	TRUE	(Q)NYPIVQNLQGQmVHQAISPR(T)	1	2309.18	46.78	25	0	2	Oxidation (+16)	2308.18	1	0.002179	0.9436	150		0			115172	Spectrum8768 scans:5285,	131
TRUE	TRUE	(Q)NYPIVQNLQGQmVHQAISPRT(L)	1	2410.23	144.76	25	0	2	Oxidation (+16)	2409.22	1	0.001959	0.8128	151		0			2211760	Spectrum8754 scans:5267,	131
TRUE	TRUE	(Q)NYPIVQNLQGQmVHQAISPRT(L)	1	2410.23	136.46	25	0	2	Oxidation (+16)	2409.22	1	0.001409	0.5846	151		0			2199900	Spectrum8703 scans:5203,	131
TRUE	TRUE	(Q)NYPIVQNLQGQmVHQAISPRT(L)	1	2410.23	100.34	25	0	2	Oxidation (+16)	2409.22	1	0.001229	0.5099	151		0			320106	Spectrum8798 scans:5331,	131
TRUE	TRUE	(Q)NYPIVQNLQGQmVHQAISPRT(L)	1	2410.23	93.73	25	0	2	Oxidation (+16)	2409.22	1	0.000679	0.2817	151		0			386802	Spectrum8617 scans:5082,	131
TRUE	TRUE	(Q)NYPIVQNLQGQmVHQAISPRT(L)	1	804.082	92.25	25	0	2	Oxidation (+16)	2409.22	3	0.001957	0.812	151		0			2519590	Spectrum19540 scans:5267,	131
TRUE	TRUE	(Q)NYPIVQNLQGQmVHQAISPRT(L)	1	804.082	86.59	25	0	2	Oxidation (+16)	2409.22	3	0.001417	0.5879	151		0			2430230	Spectrum19480 scans:5203,	131
TRUE	TRUE	(Q)NYPIVQNLQGQmVHQAISPRT(L)	1	804.082	74.84	25	0	2	Oxidation (+16)	2409.22	3	0.000667	0.2768	151		0			539719	Spectrum19373 scans:5082,	131
TRUE	TRUE	(Q)NYPIVQNLQGQmVHQAISPRT(L)	1	804.082	68.39	25	0	2	Oxidation (+16)	2409.22	3	0.001237	0.5132	151		0			568982	Spectrum19600 scans:5331,	131
TRUE	TRUE	(Q)NYPIVQNLQGQmVHQAISPRT(L)	1	804.082	63.61	25	0	2	Oxidation (+16)	2409.22	3	0.001237	0.5132	151		0			703610	Spectrum7897 scans:5331,	131
TRUE	TRUE	(Q)NYPIVQNLQGQmVHQAISPRT(L)	1	804.082	53.86	25	0	2	Oxidation (+16)	2409.22	3	0.001957	0.812	151		0			3489530	Spectrum7837 scans:5267,	131
TRUE	TRUE	(Q)NYPIVQNLQGQmVHQAISPRT(L)	1	804.082	46.04	25	0	2	Oxidation (+16)	2409.22	3	0.000667	0.2768	151		0			665288	Spectrum7670 scans:5082,	131
TRUE	TRUE	(Q)NYPIVQNLQGQmVHQAISPRT(L)	1	804.082	44.94	25	0	2	Oxidation (+16)	2409.22	3	0.001417	0.5879	151		0			3452020	Spectrum7777 scans:5203,	131
TRUE	TRUE	(Q)NYPIVQNLQGQmVHQAISPRT(L)	1	804.08	43.73	25	0	2	Oxidation (+16)	2409.22	3	-0.004073	-1.69	151		0			97331.4	Spectrum19663 scans:5398,	131
TRUE	TRUE	(Q)NYPIVQNLQGQmVHQAISPRT(L)	1	804.08	30.38	25	0	2	Oxidation (+16)	2409.22	3	-0.004073	-1.69	151		0			106753	Spectrum7960 scans:5398,	131
TRUE	TRUE	(Q)NYPIVQNLQGQmVHQAISPRT(L)	1	804.082	22.79	25	0	2	Oxidation (+16)	2409.22	3	0.000667	0.2768	151		0			177826	Spectrum19309 scans:5013,	131
TRUE	TRUE	(Q)NYPIVQNLQGQmVHQAISPRT(L)	1	804.082	17.57	25	0	2	Oxidation (+16)	2409.22	3	0.000667	0.2768	151		0			195884	Spectrum7606 scans:5013,	131
TRUE	TRUE	(Q)NLQGQmVHQAISPRTLN(A)	1	641.667	42.01	25	0	2	Oxidation (+16)	1921.98	3	-0.000243	-0.1263	153		0			78815.6	Spectrum17363 scans:2924,	137
TRUE	TRUE	(Q)NLQGQmVHQAISPRTLN(A)	1	641.667	41.68	25	0	2	Oxidation (+16)	1921.98	3	-0.000243	-0.1263	153		0			85435.4	Spectrum4030 scans:2924,	137
TRUE	TRUE	(Q)NLQGQmVHQAISPRTLN(A)	1	1922.99	36.17	25	0	2	Oxidation (+16)	1921.98	1	-0.000241	-0.1253	153		0			11551	Spectrum4966 scans:2924,	137
TRUE	TRUE	(L)SEGATPQDLNTMLN(T)	0.99	745.843	19.58	25	19.58	2		1489.67	2	-0.001202	-0.8063	189		0			83515.1	Spectrum9171 scans:5846,	176
TRUE	TRUE	(S)EGATPQDLNTmLN(T)	1	710.325	34.59	25	34.59	2	Oxidation (+16)	1418.64	2	0.000363	0.2557	189		0			561074	Spectrum5681 scans:3850,	177
TRUE	TRUE	(S)EGATPQDLNTMLN(T)	1	702.327	33.35	25	33.35	2		1402.64	2	0.0003981	0.2836	189		0			216988	Spectrum20122 scans:5895,	177
TRUE	TRUE	(S)EGATPQDLNTMLN(T)	1	702.327	32.76	25	32.76	2		1402.64	2	0.0003981	0.2836	189		0			237612	Spectrum9217 scans:5895,	177
TRUE	TRUE	(S)EGATPQDLNTmLN(T)	1	710.325	32.31	25	32.31	2	Oxidation (+16)	1418.64	2	0.000363	0.2557	189		0			486698	Spectrum18231 scans:3850,	177
TRUE	TRUE	(S)EGATPQDLNTmLNT(V)	1	760.848	32.04	25	32.04	2	Oxidation (+16)	1519.68	2	-0.000817	-0.5372	190		0			286845	Spectrum18510 scans:4152,	177
TRUE	TRUE	(S)EGATPQDLNTmLNT(V)	1	760.849	31.64	25	31.64	2	Oxidation (+16)	1519.68	2	0.000523	0.344	190		0			157527	Spectrum18564 scans:4210,	177
TRUE	TRUE	(S)EGATPQDLNTmLNT(V)	1	760.849	27.83	25	27.83	2	Oxidation (+16)	1519.68	2	0.000523	0.344	190		0			183241	Spectrum6014 scans:4210,	177
TRUE	TRUE	(S)EGATPQDLNTmLNT(V)	1	760.848	24.48	25	24.48	2	Oxidation (+16)	1519.68	2	-0.000817	-0.5372	190		0			334645	Spectrum5960 scans:4152,	177
TRUE	TRUE	(S)EGATPQDLNTmLNTVG(G)	1	838.894	32.69	25	32.69	2	Oxidation (+16)	1675.77	2	0.000943	0.5624	192		0			1023810	Spectrum7625 scans:5034,	177
TRUE	TRUE	(S)EGATPQDLNTmLNTVG(G)	1	838.894	29.48	25	29.48	2	Oxidation (+16)	1675.77	2	-3.695e-05	-0.02204	192		0			3390560	Spectrum7683 scans:5096,	177
TRUE	TRUE	(S)EGATPQDLNTMLNTVG(G)	1	830.896	28.08	25	28.08	2		1659.78	2	-0.0001019	-0.06138	192		0			1129640	Spectrum21582 scans:7509,	177
TRUE	TRUE	(S)EGATPQDLNTmLNTVG(G)	1	838.894	25.87	25	25.87	2	Oxidation (+16)	1675.77	2	-3.695e-05	-0.02204	192		0			2865520	Spectrum19386 scans:5096,	177
TRUE	TRUE	(S)EGATPQDLNTmLNTVG(G)	0.99	838.894	21.61	25	21.61	2	Oxidation (+16)	1675.77	2	0.000943	0.5624	192		0			861204	Spectrum19328 scans:5034,	177
TRUE	TRUE	(S)EGATPQDLNTmLNTVGGH(Q)	1	935.934	57.77	25.7519	57.77	2	Oxidation (+16)	1869.85	2	0.000503	0.2689	194		0			55682.5	Spectrum18666 scans:4318,	177
TRUE	TRUE	(S)EGATPQDLNTmLNTVGGH(Q)	1	935.934	54.9	25.7519	54.9	2	Oxidation (+16)	1869.85	2	0.000503	0.2689	194		0			58201.4	Spectrum6116 scans:4318,	177
TRUE	TRUE	(S)EGATPQDLNTMLNTVGGHQ(A)	1	991.967	119.54	25	119.54	2		1981.92	2	0.002858	1.441	195		0			118399	Spectrum21078 scans:6955,	177
TRUE	TRUE	(S)EGATPQDLNTMLNTVGGHQ(A)	1	991.967	116.05	25	116.05	2		1981.92	2	0.002858	1.441	195		0			137993	Spectrum10858 scans:6955,	177
TRUE	TRUE	(S)EGATPQDLNTmLNTVGGHQ(A)	1	999.964	101.59	25.8206	100.44	2	Oxidation (+16)	1997.91	2	0.001483	0.7419	195		0			981193	Spectrum18608 scans:4257,	177
TRUE	TRUE	(S)EGATPQDLNTMLNTVGGHQ(A)	1	991.966	98.9	25.2505	98.9	2		1981.92	2	0.0006581	0.3319	195		0			300965	Spectrum21135 scans:7018,	177
TRUE	TRUE	(S)EGATPQDLNTmLNTVGGHQ(A)	1	999.964	97.08	25.6585	94.92	2	Oxidation (+16)	1997.91	2	0.001223	0.6119	195		0			330456	Spectrum18551 scans:4196,	177
TRUE	TRUE	(S)EGATPQDLNTMLNTVGGHQ(A)	1	1982.92	93.87	25.2505	93.87	2		1981.92	1	0.0006641	0.3349	195		0			270748	Spectrum11877 scans:7018,	177
TRUE	TRUE	(S)EGATPQDLNTMLNTVGGHQ(A)	1	1982.93	93.38	25	93.38	2		1981.92	1	0.002864	1.444	195		0			66345	Spectrum11844 scans:6955,	177
TRUE	TRUE	(S)EGATPQDLNTmLNTVGGHQ(A)	1	666.978	74.67	25.6937	69.78	2	Oxidation (+16)	1997.91	3	0.000677	0.3387	195		0			2072190	Spectrum18593 scans:4241,	177
TRUE	TRUE	(S)EGATPQDLNTMLNTVGGHQ(A)	1	991.966	73.33	25.2505	73.33	2		1981.92	2	0.0006581	0.3319	195		0			405754	Spectrum10915 scans:7018,	177
TRUE	TRUE	(S)EGATPQDLNTMLNTVGGHQ(A)	1	661.646	72.44	25.2505	72.44	2		1981.92	3	0.0007621	0.3843	195		0			412914	Spectrum21134 scans:7017,	177
TRUE	TRUE	(S)EGATPQDLNTMLNTVGGHQ(A)	1	1982.92	72.41	25.2505	72.41	2		1981.92	1	0.0007741	0.3904	195		0			275490	Spectrum11876 scans:7017,	177
TRUE	TRUE	(S)EGATPQDLNTMLNTVGGHQ(A)	1	661.646	70.41	25.2505	70.41	2		1981.92	3	0.0007621	0.3843	195		0			505845	Spectrum10914 scans:7017,	177
TRUE	TRUE	(S)EGATPQDLNTmLNTVGGHQ(A)	1	1998.92	69.69	25.8206	65.05	2	Oxidation (+16)	1997.91	1	0.001479	0.7399	195		0			859683	Spectrum6976 scans:4257,	177
TRUE	TRUE	(S)EGATPQDLNTmLNTVGGHQ(A)	1	1998.92	68.19	25.6585	62.4	2	Oxidation (+16)	1997.91	1	0.001229	0.6149	195		0			285640	Spectrum6927 scans:4196,	177
TRUE	TRUE	(S)EGATPQDLNTmLNTVGGHQ(A)	1	999.964	68.18	25.6585	67.62	2	Oxidation (+16)	1997.91	2	0.001223	0.6119	195		0			441643	Spectrum6001 scans:4196,	177
TRUE	TRUE	(S)EGATPQDLNTmLNTVGGHQ(A)	1	666.978	63.67	25.6937	60.53	2	Oxidation (+16)	1997.91	3	0.000677	0.3387	195		0			2559470	Spectrum6043 scans:4241,	177
TRUE	TRUE	(S)EGATPQDLNTmLNTVGGHQ(A)	1	666.978	63.58	25.6467	56.44	2	Oxidation (+16)	1997.91	3	-0.000433	-0.2166	195		0			255181	Spectrum18541 scans:4185,	177
TRUE	TRUE	(S)EGATPQDLNTmLNTVGGHQ(A)	1	999.964	63.08	25.8206	63.08	2	Oxidation (+16)	1997.91	2	0.001483	0.7419	195		0			1377640	Spectrum6058 scans:4257,	177
TRUE	TRUE	(S)EGATPQDLNTmLNTVGGHQ(A)	1	666.978	59.38	25.6467	53.16	2	Oxidation (+16)	1997.91	3	-0.000433	-0.2166	195		0			289453	Spectrum5991 scans:4185,	177
TRUE	TRUE	(S)EGATPQDLNTMLNTVGGHQ(A)	1	661.646	44.11	25.2375	42.61	2		1981.92	3	0.0009421	0.4751	195		0			89189.4	Spectrum21076 scans:6953,	177
TRUE	TRUE	(S)EGATPQDLNTMLNTVGGHQ(A)	1	661.646	42.75	25.2375	42.75	2		1981.92	3	0.0009421	0.4751	195		0			104306	Spectrum10856 scans:6953,	177
TRUE	TRUE	(S)EGATPQDLNTmLNTVGGHQ(A)	1	1998.92	57.79	25.6937	52.73	2	Oxidation (+16)	1997.91	1	0.000669	0.3347	195		0			1379990	Spectrum6963 scans:4241,	177
TRUE	TRUE	(S)EGATPQDLNTmLNTVGGHQ(A)	1	1998.92	40.59	25.6467	40.59	2	Oxidation (+16)	1997.91	1	-0.000431	-0.2156	195		0			103990	Spectrum6917 scans:4185,	177
TRUE	TRUE	(S)EGATPQDLNTMLNTVGGHQ(A)	1	1982.92	39.83	25.2375	32.04	2		1981.92	1	0.0009541	0.4811	195		0			32790	Spectrum11843 scans:6953,	177
TRUE	TRUE	(S)EGATPQDLNTmLNTVGGHQA(A)	1	2069.96	116.88	26.2325	116.88	2	Oxidation (+16)	2068.95	1	0.002339	1.13	196		0			338063	Spectrum7033 scans:4325,	177
TRUE	TRUE	(S)EGATPQDLNTMLNTVGGHQA(A)	1	2053.96	109.63	25.5388	109.63	2		2052.96	1	0.001894	0.9221	196		0			138970	Spectrum11889 scans:7034,	177
TRUE	TRUE	(S)EGATPQDLNTmLNTVGGHQA(A)	1	1035.48	105.89	26.2325	105.89	2	Oxidation (+16)	2068.95	2	0.002343	1.132	196		0			464928	Spectrum18672 scans:4325,	177
TRUE	TRUE	(S)EGATPQDLNTmLNTVGGHQA(A)	1	2069.96	103.03	26.2428	103.03	2	Oxidation (+16)	2068.95	1	0.000389	0.188	196		0			805378	Spectrum7086 scans:4387,	177
TRUE	TRUE	(S)EGATPQDLNTmLNTVGGHQA(A)	1	1035.48	102.76	26.2428	102.76	2	Oxidation (+16)	2068.95	2	0.000383	0.1851	196		0			1108570	Spectrum18730 scans:4387,	177
TRUE	TRUE	(S)EGATPQDLNTmLNTVGGHQA(A)	1	1035.48	96.27	26.2325	96.27	2	Oxidation (+16)	2068.95	2	0.002343	1.132	196		0			558775	Spectrum6122 scans:4325,	177
TRUE	TRUE	(S)EGATPQDLNTMLNTVGGHQA(A)	1	1027.49	95.3	25.5388	95.3	2		2052.96	2	0.001898	0.9241	196		0			248139	Spectrum21150 scans:7034,	177
TRUE	TRUE	(S)EGATPQDLNTMLNTVGGHQA(A)	1	1027.49	94.66	25.5388	94.66	2		2052.96	2	0.001898	0.9241	196		0			289907	Spectrum10930 scans:7034,	177
TRUE	TRUE	(S)EGATPQDLNTmLNTVGGHQA(A)	1	1035.48	93.16	26.2428	93.16	2	Oxidation (+16)	2068.95	2	0.000383	0.1851	196		0			1400870	Spectrum6180 scans:4387,	177
TRUE	TRUE	(S)EGATPQDLNTMLNTVGGHQA(A)	1	1027.49	88.31	25.4777	88.31	2		2052.96	2	0.002878	1.401	196		0			173315	Spectrum21201 scans:7093,	177
TRUE	TRUE	(S)EGATPQDLNTmLNTVGGHQA(A)	1	690.657	74.79	26.3448	74.79	2	Oxidation (+16)	2068.95	3	0.001717	0.8295	196		0			820777	Spectrum18670 scans:4323,	177
TRUE	TRUE	(S)EGATPQDLNTMLNTVGGHQA(A)	1	1027.49	68.85	25.4777	68.85	2		2052.96	2	0.002878	1.401	196		0			214944	Spectrum10981 scans:7093,	177
TRUE	TRUE	(S)EGATPQDLNTMLNTVGGHQA(A)	1	685.325	55.83	25.3908	55.83	2		2052.95	3	-0.0003879	-0.1889	196		0			797515	Spectrum21164 scans:7049,	177
TRUE	TRUE	(S)EGATPQDLNTmLNTVGGHQA(A)	1	690.657	54.93	26.3448	54.93	2	Oxidation (+16)	2068.95	3	0.001717	0.8295	196		0			1022180	Spectrum6120 scans:4323,	177
TRUE	TRUE	(S)EGATPQDLNTMLNTVGGHQA(A)	1	685.325	49.95	25.3908	49.95	2		2052.95	3	-0.0003879	-0.1889	196		0			1072300	Spectrum10944 scans:7049,	177
TRUE	TRUE	(S)EGATPQDLNTMLNTVGGHQA(A)	1	2053.96	61.08	25.3908	61.08	2		2052.95	1	-0.0003759	-0.183	196		0			592815	Spectrum11900 scans:7049,	177
TRUE	TRUE	(S)EGATPQDLNTmLNTVGGHQA(A)	1	2069.96	62.48	26.3448	62.48	2	Oxidation (+16)	2068.95	1	0.001719	0.8305	196		0			478862	Spectrum7031 scans:4323,	177
TRUE	TRUE	(S)EGATPQDLNTMLNTVGGHQA(A)	1	685.325	28.6	25.3908	28.6	2		2052.95	3	-0.0003879	-0.1889	196		0			64170.7	Spectrum11001 scans:7115,	177
TRUE	TRUE	(S)EGATPQDLNTMLNTVGGHQA(A)	1	685.325	28.78	25.3908	28.78	2		2052.95	3	-0.0003879	-0.1889	196		0			60203.5	Spectrum21221 scans:7115,	177
TRUE	TRUE	(S)EGATPQDLNTMLNTVGGHQA(A)	1	2053.96	47.72	25.4777	47.72	2		2052.96	1	0.002864	1.394	196		0			113928	Spectrum11929 scans:7093,	177
TRUE	TRUE	(S)EGATPQDLNTmLNTVGGHQAA(M)	1	2140.99	96.22	26.7394	96.22	2	Oxidation (+16)	2139.99	1	0.000399	0.1864	197		0			3302430	Spectrum7099 scans:4402,	177
TRUE	TRUE	(S)EGATPQDLNTMLNTVGGHQAA(M)	1	1063	91.18	26.1066	91.18	2		2123.99	2	0.003618	1.703	197		0			343807	Spectrum21140 scans:7023,	177
TRUE	TRUE	(S)EGATPQDLNTMLNTVGGHQAA(M)	1	1063	90.59	26.1066	90.59	2		2123.99	2	0.003618	1.703	197		0			403229	Spectrum10920 scans:7023,	177
TRUE	TRUE	(S)EGATPQDLNTMLNTVGGHQAA(M)	1	2125	86.89	26.2014	86.89	2		2123.99	1	-0.0002959	-0.1393	197		0			1770360	Spectrum11918 scans:7078,	177
TRUE	TRUE	(S)EGATPQDLNTMLNTVGGHQAA(M)	1	1063	81.79	26.2014	81.79	2		2123.99	2	-0.0003019	-0.1421	197		0			1720580	Spectrum21188 scans:7078,	177
TRUE	TRUE	(S)EGATPQDLNTmLNTVGGHQAA(M)	1	2140.99	78.18	26.7761	78.18	2	Oxidation (+16)	2139.99	1	0.001369	0.6394	197		0			1025260	Spectrum7045 scans:4340,	177
TRUE	TRUE	(S)EGATPQDLNTmLNTVGGHQAA(M)	1	1071	77.65	26.7394	77.65	2	Oxidation (+16)	2139.99	2	0.000403	0.1883	197		0			3239220	Spectrum18744 scans:4402,	177
TRUE	TRUE	(S)EGATPQDLNTmLNTVGGHQAA(M)	1	1071	75.34	26.7669	75.34	2	Oxidation (+16)	2139.99	2	0.001363	0.6366	197		0			1207120	Spectrum18686 scans:4340,	177
TRUE	TRUE	(S)EGATPQDLNTmLNTVGGHQAA(M)	1	714.336	51.35	26.7578	51.35	2	Oxidation (+16)	2139.99	3	-0.000723	-0.3377	197		0			7085600	Spectrum18743 scans:4401,	177
TRUE	TRUE	(S)EGATPQDLNTmLNTVGGHQAA(M)	1	714.336	46.12	26.7302	46.12	2	Oxidation (+16)	2139.99	3	2.705e-05	0.01263	197		0			2664910	Spectrum18685 scans:4339,	177
TRUE	TRUE	(S)EGATPQDLNTmLNTVGGHQAA(M)	1	714.336	44.18	26.7578	44.18	2	Oxidation (+16)	2139.99	3	-0.000723	-0.3377	197		0			8642960	Spectrum6193 scans:4401,	177
TRUE	TRUE	(S)EGATPQDLNTMLNTVGGHQAA(M)	1	709.005	38.38	26.0959	38.38	2		2123.99	3	0.001222	0.5751	197		0			320238	Spectrum21137 scans:7020,	177
TRUE	TRUE	(S)EGATPQDLNTMLNTVGGHQAA(M)	1	709.004	37.58	26.2014	37.58	2		2123.99	3	-0.0006079	-0.2861	197		0			2957270	Spectrum21185 scans:7074,	177
TRUE	TRUE	(S)EGATPQDLNTmLNTVGGHQAA(M)	1	714.336	37.19	26.7302	37.19	2	Oxidation (+16)	2139.99	3	2.705e-05	0.01263	197		0			3272410	Spectrum6135 scans:4339,	177
TRUE	TRUE	(S)EGATPQDLNTMLNTVGGHQAA(M)	1	2125	67.36	26.1066	67.36	2		2123.99	1	0.003614	1.701	197		0			214068	Spectrum11881 scans:7023,	177
TRUE	TRUE	(S)EGATPQDLNTmLNTVGGHQAA(M)	1	1071	59.97	26.7669	59.97	2	Oxidation (+16)	2139.99	2	0.001363	0.6366	197		0			1589690	Spectrum6136 scans:4340,	177
TRUE	TRUE	(S)EGATPQDLNTMLNTVGGHQAA(M)	1	1063	58.93	26.2014	58.93	2		2123.99	2	-0.0003019	-0.1421	197		0			2397360	Spectrum10968 scans:7078,	177
TRUE	TRUE	(S)EGATPQDLNTmLNTVGGHQAA(M)	1	1071	55.24	26.7394	55.24	2	Oxidation (+16)	2139.99	2	0.000403	0.1883	197		0			4390430	Spectrum6194 scans:4402,	177
TRUE	TRUE	(S)EGATPQDLNTMLNTVGGHQAA(M)	1	709.004	29.37	26.2014	29.37	2		2123.99	3	-0.0006079	-0.2861	197		0			3718540	Spectrum10965 scans:7074,	177
TRUE	TRUE	(S)EGATPQDLNTmLNTVGGHQAA(M)	1	714.336	30.14	26.7852	30.14	2	Oxidation (+16)	2139.99	3	0.001107	0.5171	197		0			181196	Spectrum18807 scans:4469,	177
TRUE	TRUE	(S)EGATPQDLNTMLNTVGGHQAA(M)	1	709.005	27.58	26.0959	27.58	2		2123.99	3	0.001222	0.5751	197		0			378308	Spectrum10917 scans:7020,	177
TRUE	TRUE	(S)EGATPQDLNTmLNTVGGHQAA(M)	1	714.336	26.68	26.7852	26.68	2	Oxidation (+16)	2139.99	3	0.001107	0.5171	197		0			201604	Spectrum6257 scans:4469,	177
TRUE	TRUE	(S)EGATPQDLNTmLNTVGGHQAA(M)	1	2140.99	48.72	26.7578	48.72	2	Oxidation (+16)	2139.99	1	-0.000721	-0.3367	197		0			4912220	Spectrum7098 scans:4401,	177
TRUE	TRUE	(S)EGATPQDLNTmLNTVGGHQAA(M)	1	2140.99	39.86	26.7852	39.86	2	Oxidation (+16)	2139.99	1	0.001109	0.518	197		0			61216	Spectrum7149 scans:4469,	177
TRUE	TRUE	(S)EGATPQDLNTMLNTVGGHQAA(M)	1	2125	37.35	26.0959	37.35	2		2123.99	1	0.001214	0.5713	197		0			155355	Spectrum11879 scans:7020,	177
TRUE	TRUE	(S)EGATPQDLNTmLNTVGGHQAA(M)	1	2140.99	35.04	26.7302	35.04	2	Oxidation (+16)	2139.99	1	1.905e-05	0.008898	197		0			2078990	Spectrum7044 scans:4339,	177
TRUE	TRUE	(S)EGATPQDLNTMLNTVGGHQAA(M)	1	2125	31.61	26.1066	31.61	2		2123.99	1	-0.0006159	-0.2899	197		0			2094150	Spectrum11916 scans:7074,	177
TRUE	TRUE	(S)EGATPQDLNTmLNTVGGHQAAm(Q)	1	763.348	69.68	27.4741	69.68	2	Oxidation (+16), Oxidation (+16)	2287.02	3	0.000132	0.05771	198		0			747460	Spectrum18565 scans:4211,	177
TRUE	TRUE	(S)EGATPQDLNTmLNTVGGHQAAm(Q)	1	763.348	66.6	27.4741	66.6	2	Oxidation (+16), Oxidation (+16)	2287.02	3	0.000492	0.2151	198		0			2781530	Spectrum18623 scans:4273,	177
TRUE	TRUE	(S)EGATPQDLNTmLNTVGGHQAAm(Q)	1	1144.52	65.63	27.6193	65.63	2	Oxidation (+16), Oxidation (+16)	2287.02	2	0.002328	1.017	198		0			181400	Spectrum18583 scans:4230,	177
TRUE	TRUE	(S)EGATPQDLNTmLNTVGGHQAAm(Q)	1	763.348	58.22	27.4741	58.22	2	Oxidation (+16), Oxidation (+16)	2287.02	3	0.000132	0.05771	198		0			905723	Spectrum6015 scans:4211,	177
TRUE	TRUE	(S)EGATPQDLNTmLNTVGGHQAAm(Q)	1	763.348	56.14	27.4741	56.14	2	Oxidation (+16), Oxidation (+16)	2287.02	3	0.000492	0.2151	198		0			3401140	Spectrum6073 scans:4273,	177
TRUE	TRUE	(S)EGATPQDLNTMLNTVGGHQAAm(Q)	1	758.016	48.15	27.2099	48.15	2	Oxidation (+16)	2271.03	3	0.000787	0.3464	198		0			517871	Spectrum21084 scans:6962,	177
TRUE	TRUE	(S)EGATPQDLNTmLNTVGGHQAAM(Q)	1	758.016	46.93	27.2099	43.28	2	Oxidation (+16)	2271.03	3	0.000787	0.3464	198		0			470200	Spectrum19482 scans:5205,	177
TRUE	TRUE	(S)EGATPQDLNTMLNTVGGHQAAm(Q)	1	758.017	46.91	27.2509	45.99	2	Oxidation (+16)	2271.03	3	0.003877	1.706	198		0			236294	Spectrum21032 scans:6906,	177
TRUE	TRUE	(S)EGATPQDLNTmLNTVGGHQAAM(Q)	1	758.016	43.26	27.2016	38.89	2	Oxidation (+16)	2271.03	3	0.001327	0.5841	198		0			301020	Spectrum19541 scans:5268,	177
TRUE	TRUE	(S)EGATPQDLNTMLNTVGGHQAAm(Q)	1	758.016	40.88	27.2099	40.88	2	Oxidation (+16)	2271.03	3	0.000787	0.3464	198		0			652370	Spectrum10864 scans:6962,	177
TRUE	TRUE	(S)EGATPQDLNTmLNTVGGHQAAM(Q)	1	758.016	40.79	27.2016	40.79	2	Oxidation (+16)	2271.03	3	0.001327	0.5841	198		0			334332	Spectrum7838 scans:5268,	177
TRUE	TRUE	(S)EGATPQDLNTmLNTVGGHQAAM(Q)	1	758.016	39.92	27.2099	39.92	2	Oxidation (+16)	2271.03	3	0.000787	0.3464	198		0			556643	Spectrum7779 scans:5205,	177
TRUE	TRUE	(S)EGATPQDLNTMLNTVGGHQAAm(Q)	1	758.017	39.96	27.2509	39.51	2	Oxidation (+16)	2271.03	3	0.003877	1.706	198		0			271495	Spectrum10127 scans:6906,	177
TRUE	TRUE	(S)EGATPQDLNTmLNTVGGHQAAm(Q)	1	1144.52	55.11	27.6193	55.11	2	Oxidation (+16), Oxidation (+16)	2287.02	2	0.002828	1.236	198		0			187948	Spectrum18639 scans:4290,	177
TRUE	TRUE	(S)EGATPQDLNTmLNTVGGHQAAm(Q)	1	1144.52	48.99	27.6193	48.99	2	Oxidation (+16), Oxidation (+16)	2287.02	2	0.002328	1.017	198		0			213101	Spectrum6033 scans:4230,	177
TRUE	TRUE	(S)EGATPQDLNTmLNTVGGHQAAm(Q)	1	1144.52	44.32	27.6193	44.32	2	Oxidation (+16), Oxidation (+16)	2287.02	2	0.002828	1.236	198		0			223097	Spectrum6089 scans:4290,	177
TRUE	TRUE	(S)EGATPQDLNTMLNTVGGHQAAm(Q)	1	2272.03	42.19	27.185	42.07	2	Oxidation (+16)	2271.03	1	0.000779	0.3429	198		0			364413	Spectrum11848 scans:6962,	177
TRUE	TRUE	(S)EGATPQDLNTmLNTVGGHQAAM(Q)	1	2272.03	32.22	27.185	32.22	2	Oxidation (+16)	2271.03	1	0.000779	0.3429	198		0			211117	Spectrum8705 scans:5205,	177
TRUE	TRUE	(S)EGATPQDLNTmLNTVGGHQAAm(Q)	1	2288.03	34.26	27.6193	33.95	2	Oxidation (+16), Oxidation (+16)	2287.02	1	0.002334	1.02	198		0			109235	Spectrum6955 scans:4230,	177
TRUE	TRUE	(S)EGATPQDLNTmLNTVGGHQAAm(Q)	0.99	2288.03	25.85	27.4741	25.85	2	Oxidation (+16), Oxidation (+16)	2287.02	1	0.000484	0.2116	198		0			2325030	Spectrum6991 scans:4273,	177
TRUE	TRUE	(S)EGATPQDLNTmLNTVGGHQAAm(Q)	0.99	2288.03	26.21	27.6193	26.21	2	Oxidation (+16), Oxidation (+16)	2287.02	1	0.002824	1.234	198		0			99193	Spectrum7006 scans:4290,	177
TRUE	TRUE	(S)EGATPQDLNTmLNTVGGHQAAM(Q)	0.97	1136.52	24.44	27.3078	24.44	2	Oxidation (+16)	2271.03	2	0.005063	2.228	198		0			65764.4	Spectrum19515 scans:5240,	177
TRUE	TRUE	(S)EGATPQDLNTMLNTVGGHQAAm(Q)	0.97	1136.52	20.13	27.2099	19.03	2	Oxidation (+16)	2271.03	2	0.001643	0.7232	198		0			48367.1	Spectrum21050 scans:6925,	177
TRUE	TRUE	(S)EGATPQDLNTmLNTVGGHQAAmQ(M)	1	1208.55	82.63	27.7597	82.63	2	Oxidation (+16), Oxidation (+16)	2415.08	2	0.003788	1.568	199		0			274380	Spectrum18563 scans:4209,	177
TRUE	TRUE	(S)EGATPQDLNTmLNTVGGHQAAMQ(M)	1	800.702	74.41	28.0209	62.37	2	Oxidation (+16)	2399.09	3	9.705e-05	0.04044	199		0			1101210	Spectrum19179 scans:4875,	177
TRUE	TRUE	(S)EGATPQDLNTMLNTVGGHQAAmQ(M)	1	800.703	70.3	28.0209	62.49	2	Oxidation (+16)	2399.09	3	0.001027	0.4279	199		0			748242	Spectrum20998 scans:6870,	177
TRUE	TRUE	(S)EGATPQDLNTMLNTVGGHQAAmQ(M)	1	800.703	69.34	28.0209	58.05	2	Oxidation (+16)	2399.09	3	0.001207	0.5029	199		0			425390	Spectrum20943 scans:6811,	177
TRUE	TRUE	(S)EGATPQDLNTMLNTVGGHQAAMQ(M)	1	795.371	66.04	27.7012	66.04	2		2383.09	3	0.001862	0.781	199		0			571060	Spectrum21393 scans:7302,	177
TRUE	TRUE	(S)EGATPQDLNTmLNTVGGHQAAMQ(M)	1	800.702	65.46	28.0209	55.67	2	Oxidation (+16)	2399.09	3	9.705e-05	0.04044	199		0			1313980	Spectrum7476 scans:4875,	177
TRUE	TRUE	(S)EGATPQDLNTmLNTVGGHQAAmQ(M)	1	1208.55	62.21	27.7597	62.21	2	Oxidation (+16), Oxidation (+16)	2415.08	2	0.003788	1.568	199		0			349512	Spectrum6013 scans:4209,	177
TRUE	TRUE	(S)EGATPQDLNTmLNTVGGHQAAMQ(M)	1	800.703	57.44	28.0209	41.6	2	Oxidation (+16)	2399.09	3	0.001027	0.4279	199		0			281545	Spectrum19119 scans:4811,	177
TRUE	TRUE	(S)EGATPQDLNTmLNTVGGHQAAmQ(M)	1	806.034	54.38	28.0821	50.97	2	Oxidation (+16), Oxidation (+16)	2415.08	3	0.000732	0.303	199		0			247274	Spectrum18612 scans:4261,	177
TRUE	TRUE	(S)EGATPQDLNTmLNTVGGHQAAmQ(M)	1	806.034	51.6	28.0821	51.6	2	Oxidation (+16), Oxidation (+16)	2415.08	3	0.000732	0.303	199		0			6295130	Spectrum5998 scans:4193,	177
TRUE	TRUE	(S)EGATPQDLNTmLNTVGGHQAAMQ(M)	1	800.703	50.07	28.0209	40.16	2	Oxidation (+16)	2399.09	3	0.001027	0.4279	199		0			306319	Spectrum7416 scans:4811,	177
TRUE	TRUE	(S)EGATPQDLNTMLNTVGGHQAAmQ(M)	1	800.703	46.4	28.0209	46.4	2	Oxidation (+16)	2399.09	3	0.001027	0.4279	199		0			943776	Spectrum10093 scans:6870,	177
TRUE	TRUE	(S)EGATPQDLNTMLNTVGGHQAAMQ(M)	1	795.371	45.79	27.7012	45.79	2		2383.09	3	0.001862	0.781	199		0			671132	Spectrum11173 scans:7302,	177
TRUE	TRUE	(S)EGATPQDLNTmLNTVGGHQAAmQ(M)	1	806.034	45.59	28.0821	44.03	2	Oxidation (+16), Oxidation (+16)	2415.08	3	0.000732	0.303	199		0			286412	Spectrum6062 scans:4261,	177
TRUE	TRUE	(S)EGATPQDLNTMLNTVGGHQAAmQ(M)	1	800.703	45.33	28.0209	35.96	2	Oxidation (+16)	2399.09	3	0.001207	0.5029	199		0			528165	Spectrum10038 scans:6811,	177
TRUE	TRUE	(S)EGATPQDLNTmLNTVGGHQAAmQ(M)	1	806.034	43.48	28.0821	43.48	2	Oxidation (+16), Oxidation (+16)	2415.08	3	0.000732	0.303	199		0			5116750	Spectrum18548 scans:4193,	177
TRUE	TRUE	(S)EGATPQDLNTMLNTVGGHQAAmQ(M)	1	1200.55	40.11	28.1491	40.11	2	Oxidation (+16)	2399.08	2	-0.000797	-0.3321	199		0			92871.9	Spectrum20961 scans:6830,	177
TRUE	TRUE	(S)EGATPQDLNTmLNTVGGHQAAmQ(M)	1	2416.09	41.08	27.7597	41.08	2	Oxidation (+16), Oxidation (+16)	2415.08	1	0.003794	1.57	199		0			205655	Spectrum6938 scans:4209,	177
TRUE	TRUE	(S)EGATPQDLNTmLNTVGGHQAAmQ(M)	1	806.035	22.25	27.8104	22.25	2	Oxidation (+16), Oxidation (+16)	2415.08	3	0.004212	1.743	199		0			89024.3	Spectrum18678 scans:4331,	177
TRUE	TRUE	(S)EGATPQDLNTMLNTVGGHQAAmQ(M)	1	1200.55	33.89	28.1491	33.89	2	Oxidation (+16)	2399.08	2	-0.000797	-0.3321	199		0			103583	Spectrum10056 scans:6830,	177
TRUE	TRUE	(S)EGATPQDLNTmLNTVGGHQAAMQ(M)	1	2400.09	35.76	28.0209	35.76	2	Oxidation (+16)	2399.09	1	9.905e-05	0.04127	199		0			539841	Spectrum8454 scans:4875,	177
TRUE	TRUE	(S)EGATPQDLNTmLNTVGGHQAAmQ(M)	1	1208.55	36.92	27.9588	36.92	2	Oxidation (+16), Oxidation (+16)	2415.08	2	-0.003292	-1.363	199		0			58368.6	Spectrum18501 scans:4142,	177
TRUE	TRUE	(S)EGATPQDLNTmLNTVGGHQAAMQ(M)	1	1200.55	33.63	27.9099	28.52	2	Oxidation (+16)	2399.09	2	0.005783	2.41	199		0			53071.4	Spectrum19141 scans:4834,	177
TRUE	TRUE	(S)EGATPQDLNTmLNTVGGHQAAmQ(M)	1	1208.55	34.63	27.9588	34.63	2	Oxidation (+16), Oxidation (+16)	2415.08	2	-0.003292	-1.363	199		0			61224.6	Spectrum5951 scans:4142,	177
TRUE	TRUE	(S)EGATPQDLNTMLNTVGGHQAAmQ(M)	1	2400.09	29.16	28.0209	28.31	2	Oxidation (+16)	2399.09	1	0.001009	0.4204	199		0			429729	Spectrum10795 scans:6870,	177
TRUE	TRUE	(S)EGATPQDLNTmLNTVGGHQAAmQ(M)	1	2416.09	28.61	28.0821	28.61	2	Oxidation (+16), Oxidation (+16)	2415.08	1	0.000724	0.2997	199		0			3890480	Spectrum6924 scans:4193,	177
TRUE	TRUE	(S)EGATPQDLNTmLNTVGGHQAAmQ(M)	1	806.034	17.62	28.0821	17.62	2	Oxidation (+16), Oxidation (+16)	2415.08	3	0.000192	0.07948	199		0			92658.7	Spectrum6186 scans:4393,	177
TRUE	TRUE	(S)EGATPQDLNTmLNTVGGHQAAmQ(M)	1	806.034	17.99	28.0821	17.99	2	Oxidation (+16), Oxidation (+16)	2415.08	3	0.000192	0.07948	199		0			84958.8	Spectrum18736 scans:4393,	177
TRUE	TRUE	(S)EGATPQDLNTMLNTVGGHQAAMQ(M)	1	2384.1	29.48	27.7012	29.45	2		2383.09	1	0.001844	0.7735	199		0			260110	Spectrum12044 scans:7302,	177
TRUE	TRUE	(S)EGATPQDLNTmLNTVGGHQAAMQ(M)	0.99	1200.55	28.96	27.9099	28.14	2	Oxidation (+16)	2399.09	2	0.005783	2.41	199		0			59001.8	Spectrum7438 scans:4834,	177
TRUE	TRUE	(S)EGATPQDLNTmLNTVGGHQAAmQ(M)	0.99	806.035	18.24	27.8104	18.24	2	Oxidation (+16), Oxidation (+16)	2415.08	3	0.004212	1.743	199		0			99495.4	Spectrum6128 scans:4331,	177
TRUE	TRUE	(S)EGATPQDLNTmLNTVGGHQAAmQ(M)	0.99	2416.09	25.41	28.0821	25.41	2	Oxidation (+16), Oxidation (+16)	2415.08	1	0.000724	0.2997	199		0			112914	Spectrum6980 scans:4261,	177
TRUE	TRUE	(S)EGATPQDLNTMLNTVGGHQAAmQ(M)	0.97	2400.09	21.62	28.0277	21.62	2	Oxidation (+16)	2399.09	1	0.001199	0.4996	199		0			218652	Spectrum10755 scans:6811,	177
TRUE	TRUE	(S)EGATPQDLNTmLNTVGGHQAAmQm(L)	1	855.046	59.63	28.4696	59.63	2	Oxidation (+16), Oxidation (+16), Oxidation (+16)	2562.12	3	0.001017	0.3968	200		0			989209	Spectrum18549 scans:4194,	177
TRUE	TRUE	(S)EGATPQDLNTmLNTVGGHQAAmQm(L)	1	855.046	40.69	28.4696	40.69	2	Oxidation (+16), Oxidation (+16), Oxidation (+16)	2562.12	3	0.001017	0.3968	200		0			1220550	Spectrum5999 scans:4194,	177
TRUE	TRUE	(S)EGATPQDLNTmLNTVGGHQAAmQm(L)	1	855.045	35.92	28.5673	35.92	2	Oxidation (+16), Oxidation (+16), Oxidation (+16)	2562.11	3	-0.001353	-0.5279	200		0			225086	Spectrum18496 scans:4137,	177
TRUE	TRUE	(S)EGATPQDLNTmLNTVGGHQAAmQm(L)	1	855.045	30.99	28.5673	30.99	2	Oxidation (+16), Oxidation (+16), Oxidation (+16)	2562.11	3	-0.001353	-0.5279	200		0			270131	Spectrum5946 scans:4137,	177
TRUE	TRUE	(S)EGATPQDLNTmLNTVGGHQAAmQm(L)	0.98	2563.12	23.64	28.4696	23.64	2	Oxidation (+16), Oxidation (+16), Oxidation (+16)	2562.12	1	0.001019	0.3976	200		0			738712	Spectrum6925 scans:4194,	177
TRUE	TRUE	(S)EGATPQDLNTmLNTVGGHQAAmQmLK(E)	0.97	935.437	19.43	29.3902	19.33	2	Oxidation (+16), Oxidation (+16), Oxidation (+16)	2803.29	3	-0.005293	-1.887	202		0			59965.1	Spectrum18560 scans:4205,	177
TRUE	TRUE	(E)GATPQDLNTmLNTVGGHQAA(M)	1	1006.48	80.16	25.3148	78.07	2	Oxidation (+16)	2010.94	2	-0.000837	-0.416	197		0			84949	Spectrum18528 scans:4171,	178
TRUE	TRUE	(E)GATPQDLNTmLNTVGGHQAA(M)	1	1006.48	74.94	25.3148	73.09	2	Oxidation (+16)	2010.94	2	-0.000837	-0.416	197		0			89776.9	Spectrum5978 scans:4171,	178
TRUE	TRUE	(E)GATPQDLNTMLNTVGGHQAA(M)	1	998.482	52.86	25	52.86	2		1994.95	2	0.001778	0.8908	197		0			53507.9	Spectrum20974 scans:6844,	178
TRUE	TRUE	(E)GATPQDLNTMLNTVGGHQAA(M)	1	998.482	48.04	25	48.04	2		1994.95	2	0.001778	0.8908	197		0			60925.1	Spectrum10069 scans:6844,	178
TRUE	TRUE	(E)GATPQDLNTMLNTVGGHQAA(M)	1	665.99	15.47	25	15.47	2		1994.95	3	0.0002321	0.1163	197		0			76960.3	Spectrum3979 scans:2869,	178
TRUE	TRUE	(E)GATPQDLNTMLNTVGGHQAA(M)	1	665.99	14.72	25	14.72	2		1994.95	3	0.0002321	0.1163	197		0			74749.3	Spectrum17312 scans:2869,	178
TRUE	TRUE	(E)GATPQDLNTmLNTVGGHQAA(M)	0.99	671.321	16.15	25.3656	14.42	2	Oxidation (+16)	2010.94	3	-0.001503	-0.747	197		0			184339	Spectrum18522 scans:4165,	178
TRUE	TRUE	(E)GATPQDLNTmLNTVGGHQAA(M)	0.99	671.321	13.12	25.3656	11.82	2	Oxidation (+16)	2010.94	3	-0.001503	-0.747	197		0			213264	Spectrum5972 scans:4165,	178
TRUE	TRUE	(E)GATPQDLNTmLNTVGGHQAA(M)	0.98	2011.95	25.93	25.3656	20.89	2	Oxidation (+16)	2010.94	1	-0.001511	-0.751	197		0			31244	Spectrum6899 scans:4165,	178
TRUE	TRUE	(E)GATPQDLNTmLNTVGGHQAAmQ(M)	1	763.02	45.41	27.6343	45.41	2	Oxidation (+16), Oxidation (+16)	2286.04	3	0.000282	0.1233	199		0			152486	Spectrum18353 scans:3980,	178
TRUE	TRUE	(E)GATPQDLNTmLNTVGGHQAAmQ(M)	1	763.02	35	27.6343	35	2	Oxidation (+16), Oxidation (+16)	2286.04	3	0.000282	0.1233	199		0			170274	Spectrum5803 scans:3980,	178
TRUE	TRUE	(E)GATPQDLNTMLNTVGGHQAAmQ(M)	0.96	757.688	13.3	27.6938	13.3	2	Oxidation (+16)	2270.04	3	-0.000143	-0.06294	199		0			68364.9	Spectrum9877 scans:6628,	178
TRUE	TRUE	(G)ATPQDLNTMLNTVGGHQ(A)	1	898.934	69.24	25	69.24	2		1795.85	2	0.001038	0.5777	195		0			38936.7	Spectrum20803 scans:6651,	179
TRUE	TRUE	(G)ATPQDLNTMLNTVGGHQ(A)	1	898.934	69.16	25	69.16	2		1795.85	2	0.001038	0.5777	195		0			39644.2	Spectrum9898 scans:6651,	179
TRUE	TRUE	(G)ATPQDLNTmLNTVGGHQA(A)	1	942.449	34.94	25	34.94	2	Oxidation (+16)	1882.88	2	-0.000577	-0.3063	196		0			46514.2	Spectrum5857 scans:4037,	179
TRUE	TRUE	(G)ATPQDLNTmLNTVGGHQA(A)	1	942.449	35.05	25	35.05	2	Oxidation (+16)	1882.88	2	-0.000577	-0.3063	196		0			44903.1	Spectrum18407 scans:4037,	179
TRUE	TRUE	(G)ATPQDLNTmLNTVGGHQA(A)	1	628.636	18.43	25	18.43	2	Oxidation (+16)	1882.89	3	0.002637	1.4	196		0			117123	Spectrum18377 scans:4005,	179
TRUE	TRUE	(G)ATPQDLNTmLNTVGGHQA(A)	0.99	628.636	15.47	25	15.47	2	Oxidation (+16)	1882.89	3	0.002637	1.4	196		0			127253	Spectrum5827 scans:4005,	179
TRUE	TRUE	(G)ATPQDLNTMLNTVGGHQAA(M)	1	1938.93	77.39	25	77.39	2		1937.93	1	0.0005741	0.2961	197		0			1577990	Spectrum10726 scans:6759,	179
TRUE	TRUE	(G)ATPQDLNTMLNTVGGHQAA(M)	1	969.971	68.82	25	68.82	2		1937.93	2	0.0005781	0.2981	197		0			1890250	Spectrum20898 scans:6759,	179
TRUE	TRUE	(G)ATPQDLNTMLNTVGGHQAA(M)	1	969.971	68.09	25	68.09	2		1937.93	2	0.0005781	0.2981	197		0			2408060	Spectrum9993 scans:6759,	179
TRUE	TRUE	(G)ATPQDLNTmLNTVGGHQAA(M)	1	977.968	62.4	25.1188	62.4	2	Oxidation (+16)	1953.92	2	-0.000197	-0.1007	197		0			1243200	Spectrum18439 scans:4072,	179
TRUE	TRUE	(G)ATPQDLNTmLNTVGGHQAA(M)	1	652.315	37.29	25.0379	37.29	2	Oxidation (+16)	1953.92	3	0.000407	0.2082	197		0			2910100	Spectrum18380 scans:4009,	179
TRUE	TRUE	(G)ATPQDLNTmLNTVGGHQAA(M)	1	652.315	32.34	25.0379	32.34	2	Oxidation (+16)	1953.92	3	0.000407	0.2082	197		0			3576040	Spectrum5830 scans:4009,	179
TRUE	TRUE	(G)ATPQDLNTMLNTVGGHQAA(M)	1	969.972	60.92	25	60.92	2		1937.93	2	0.003018	1.557	197		0			130304	Spectrum20852 scans:6704,	179
TRUE	TRUE	(G)ATPQDLNTMLNTVGGHQAA(M)	1	646.983	30.26	25	30.26	2		1937.93	3	0.0004921	0.2538	197		0			1812340	Spectrum9994 scans:6760,	179
TRUE	TRUE	(G)ATPQDLNTmLNTVGGHQAA(M)	1	977.968	53.68	25.0106	53.68	2	Oxidation (+16)	1953.92	2	0.000523	0.2676	197		0			2036260	Spectrum18381 scans:4010,	179
TRUE	TRUE	(G)ATPQDLNTMLNTVGGHQAA(M)	1	646.983	28.4	25	28.4	2		1937.93	3	0.0004921	0.2538	197		0			1534630	Spectrum20899 scans:6760,	179
TRUE	TRUE	(G)ATPQDLNTMLNTVGGHQAA(M)	1	969.972	47.84	25	47.84	2		1937.93	2	0.003018	1.557	197		0			169610	Spectrum9947 scans:6704,	179
TRUE	TRUE	(G)ATPQDLNTmLNTVGGHQAA(M)	1	977.968	45.32	25.1188	45.32	2	Oxidation (+16)	1953.92	2	-0.000197	-0.1007	197		0			1751790	Spectrum5889 scans:4072,	179
TRUE	TRUE	(G)ATPQDLNTmLNTVGGHQAA(M)	1	1954.93	46.94	25.1188	46.94	2	Oxidation (+16)	1953.92	1	-0.000201	-0.1028	197		0			1114070	Spectrum6831 scans:4072,	179
TRUE	TRUE	(G)ATPQDLNTmLNTVGGHQAA(M)	1	977.968	39.53	25.0106	39.53	2	Oxidation (+16)	1953.92	2	0.000523	0.2676	197		0			2781270	Spectrum5831 scans:4010,	179
TRUE	TRUE	(G)ATPQDLNTmLNTVGGHQAA(M)	1	1954.93	42.25	25.0106	42.25	2	Oxidation (+16)	1953.92	1	0.000529	0.2706	197		0			1773890	Spectrum6783 scans:4010,	179
TRUE	TRUE	(G)ATPQDLNTMLNTVGGHQAA(M)	1	1938.94	36.6	25	36.54	2		1937.93	1	0.003014	1.554	197		0			113295	Spectrum10693 scans:6704,	179
TRUE	TRUE	(G)ATPQDLNTmLNTVGGHQAA(M)	1	652.314	16.59	25.1455	16.59	2	Oxidation (+16)	1953.92	3	-0.000343	-0.1754	197		0			2230880	Spectrum5890 scans:4073,	179
TRUE	TRUE	(G)ATPQDLNTMLNTVGGHQAA(M)	1	646.983	16.42	25	16.42	2		1937.93	3	0.001032	0.5323	197		0			274883	Spectrum9949 scans:6706,	179
TRUE	TRUE	(G)ATPQDLNTMLNTVGGHQAA(M)	1	1938.93	29	25	28.55	2		1937.93	1	0.0004941	0.2548	197		0			760257	Spectrum10727 scans:6760,	179
TRUE	TRUE	(G)ATPQDLNTmLNTVGGHQAA(M)	1	652.314	18.3	25.1455	18.3	2	Oxidation (+16)	1953.92	3	-0.000343	-0.1754	197		0			1804550	Spectrum18440 scans:4073,	179
TRUE	TRUE	(G)ATPQDLNTMLNTVGGHQAA(M)	1	646.983	15.14	25	15.14	2		1937.93	3	0.001032	0.5323	197		0			239445	Spectrum20854 scans:6706,	179
TRUE	TRUE	(G)ATPQDLNTmLNTVGGHQAA(M)	0.98	1954.93	20.06	25.1455	20.06	2	Oxidation (+16)	1953.92	1	-0.000341	-0.1744	197		0			1039920	Spectrum6832 scans:4073,	179
TRUE	TRUE	(G)ATPQDLNTMLNTVGGHQAA(M)	0.97	1938.94	19.06	25	18.8	2		1937.93	1	0.001044	0.5385	197		0			117074	Spectrum10695 scans:6706,	179
TRUE	TRUE	(G)ATPQDLNTMLNTVGGHQAAm(Q)	1	1043.49	61.65	26.561	61.65	2	Oxidation (+16)	2084.96	2	0.002763	1.325	198		0			116900	Spectrum20791 scans:6639,	179
TRUE	TRUE	(G)ATPQDLNTmLNTVGGHQAAm(Q)	1	701.327	47.87	26.3144	47.87	2	Oxidation (+16), Oxidation (+16)	2100.96	3	0.002882	1.371	198		0			745911	Spectrum18253 scans:3873,	179
TRUE	TRUE	(G)ATPQDLNTmLNTVGGHQAAm(Q)	1	701.327	40.43	26.3144	40.43	2	Oxidation (+16), Oxidation (+16)	2100.96	3	0.002882	1.371	198		0			933413	Spectrum5703 scans:3873,	179
TRUE	TRUE	(G)ATPQDLNTmLNTVGGHQAAm(Q)	1	701.327	36.75	26.3548	36.75	2	Oxidation (+16), Oxidation (+16)	2100.96	3	0.000512	0.2436	198		0			2497740	Spectrum18304 scans:3928,	179
TRUE	TRUE	(G)ATPQDLNTMLNTVGGHQAAm(Q)	1	1043.49	53.93	26.561	53.93	2	Oxidation (+16)	2084.96	2	0.002763	1.325	198		0			138890	Spectrum9886 scans:6639,	179
TRUE	TRUE	(G)ATPQDLNTmLNTVGGHQAAm(Q)	1	701.327	26.22	26.3548	26.22	2	Oxidation (+16), Oxidation (+16)	2100.96	3	0.000512	0.2436	198		0			3317700	Spectrum5754 scans:3928,	179
TRUE	TRUE	(G)ATPQDLNTmLNTVGGHQAAm(Q)	1	1051.49	45.04	26.3347	45.04	2	Oxidation (+16), Oxidation (+16)	2100.96	2	0.000768	0.3654	198		0			110540	Spectrum18257 scans:3877,	179
TRUE	TRUE	(G)ATPQDLNTmLNTVGGHQAAm(Q)	1	1051.49	44.3	26.3347	44.3	2	Oxidation (+16), Oxidation (+16)	2100.96	2	0.001488	0.7079	198		0			131275	Spectrum18322 scans:3947,	179
TRUE	TRUE	(G)ATPQDLNTmLNTVGGHQAAM(Q)	1	695.995	24.45	26.7761	24.45	2	Oxidation (+16)	2084.96	3	0.000957	0.4588	198		0			762579	Spectrum19239 scans:4939,	179
TRUE	TRUE	(G)ATPQDLNTmLNTVGGHQAAm(Q)	1	1051.49	37.75	26.3347	37.75	2	Oxidation (+16), Oxidation (+16)	2100.96	2	0.001488	0.7079	198		0			154198	Spectrum5772 scans:3947,	179
TRUE	TRUE	(G)ATPQDLNTmLNTVGGHQAAm(Q)	1	1051.49	36.02	26.3347	36.02	2	Oxidation (+16), Oxidation (+16)	2100.96	2	0.000768	0.3654	198		0			134846	Spectrum5707 scans:3877,	179
TRUE	TRUE	(G)ATPQDLNTmLNTVGGHQAAM(Q)	1	695.995	20.79	26.7761	20.79	2	Oxidation (+16)	2084.96	3	0.000957	0.4588	198		0			910374	Spectrum7536 scans:4939,	179
TRUE	TRUE	(G)ATPQDLNTmLNTVGGHQAAm(Q)	0.99	2101.97	24.5	26.3347	24.5	2	Oxidation (+16), Oxidation (+16)	2100.96	1	0.000764	0.3635	198		0			72271	Spectrum6673 scans:3877,	179
TRUE	TRUE	(G)ATPQDLNTmLNTVGGHQAAmQ(M)	1	1115.52	73.37	26.6839	73.37	2	Oxidation (+16), Oxidation (+16)	2229.02	2	0.002468	1.107	199		0			355012	Spectrum18245 scans:3865,	179
TRUE	TRUE	(G)ATPQDLNTMLNTVGGHQAAMQ(M)	1	1099.52	62.49	26.4345	62.49	2		2197.03	2	0.001818	0.8271	199		0			137815	Spectrum21220 scans:7114,	179
TRUE	TRUE	(G)ATPQDLNTMLNTVGGHQAAmQ(M)	1	738.681	46.72	27.1684	46.72	2	Oxidation (+16)	2213.02	3	0.001197	0.5407	199		0			732276	Spectrum20656 scans:6487,	179
TRUE	TRUE	(G)ATPQDLNTmLNTVGGHQAAmQ(M)	1	744.013	46.3	26.8215	46.3	2	Oxidation (+16), Oxidation (+16)	2229.02	3	0.000362	0.1623	199		0			4637580	Spectrum18244 scans:3864,	179
TRUE	TRUE	(G)ATPQDLNTmLNTVGGHQAAmQ(M)	1	744.013	44.01	26.7025	44.01	2	Oxidation (+16), Oxidation (+16)	2229.02	3	0.001292	0.5794	199		0			1449880	Spectrum18193 scans:3809,	179
TRUE	TRUE	(G)ATPQDLNTMLNTVGGHQAAmQ(M)	1	738.681	36.3	27.0927	36.3	2	Oxidation (+16)	2213.02	3	0.000837	0.3781	199		0			1068050	Spectrum20704 scans:6541,	179
TRUE	TRUE	(G)ATPQDLNTMLNTVGGHQAAmQ(M)	1	738.681	35.92	27.1684	35.92	2	Oxidation (+16)	2213.02	3	0.001197	0.5407	199		0			914475	Spectrum9751 scans:6487,	179
TRUE	TRUE	(G)ATPQDLNTmLNTVGGHQAAMQ(M)	1	1107.52	58.22	27.2428	58.22	2	Oxidation (+16)	2213.02	2	0.002263	1.022	199		0			127042	Spectrum18913 scans:4582,	179
TRUE	TRUE	(G)ATPQDLNTmLNTVGGHQAAmQ(M)	1	744.013	32.68	26.8215	32.68	2	Oxidation (+16), Oxidation (+16)	2229.02	3	0.000362	0.1623	199		0			5784380	Spectrum5694 scans:3864,	179
TRUE	TRUE	(G)ATPQDLNTmLNTVGGHQAAMQ(M)	1	738.681	33.14	27.1684	33.14	2	Oxidation (+16)	2213.02	3	0.001407	0.6355	199		0			1165550	Spectrum18910 scans:4579,	179
TRUE	TRUE	(G)ATPQDLNTmLNTVGGHQAAMQ(M)	1	738.681	32.79	27.1684	32.79	2	Oxidation (+16)	2213.02	3	0.001407	0.6355	199		0			1379980	Spectrum6360 scans:4579,	179
TRUE	TRUE	(G)ATPQDLNTMLNTVGGHQAAMQ(M)	1	1099.52	54.37	26.4345	54.37	2		2197.03	2	0.001818	0.8271	199		0			152296	Spectrum11000 scans:7114,	179
TRUE	TRUE	(G)ATPQDLNTmLNTVGGHQAAmQ(M)	1	744.013	30.76	26.7025	30.76	2	Oxidation (+16), Oxidation (+16)	2229.02	3	0.001292	0.5794	199		0			1775260	Spectrum5643 scans:3809,	179
TRUE	TRUE	(G)ATPQDLNTMLNTVGGHQAAmQ(M)	1	1107.52	49.68	27.1684	49.68	2	Oxidation (+16)	2213.02	2	0.001283	0.5795	199		0			124589	Spectrum20661 scans:6493,	179
TRUE	TRUE	(G)ATPQDLNTmLNTVGGHQAAmQ(M)	1	1115.52	48.9	26.6839	48.9	2	Oxidation (+16), Oxidation (+16)	2229.02	2	0.002468	1.107	199		0			465027	Spectrum5695 scans:3865,	179
TRUE	TRUE	(G)ATPQDLNTmLNTVGGHQAAMQ(M)	1	1107.52	48.65	27.2428	48.65	2	Oxidation (+16)	2213.02	2	0.002263	1.022	199		0			134131	Spectrum6363 scans:4582,	179
TRUE	TRUE	(G)ATPQDLNTMLNTVGGHQAAmQ(M)	1	738.681	24	27.0927	24	2	Oxidation (+16)	2213.02	3	0.000837	0.3781	199		0			1351190	Spectrum9799 scans:6541,	179
TRUE	TRUE	(G)ATPQDLNTMLNTVGGHQAAMQ(M)	1	733.349	24.59	26.4048	24.59	2		2197.02	3	-0.001238	-0.5632	199		0			307505	Spectrum21204 scans:7096,	179
TRUE	TRUE	(G)ATPQDLNTMLNTVGGHQAAmQ(M)	1	1107.52	36.88	27.1684	36.88	2	Oxidation (+16)	2213.02	2	0.001283	0.5795	199		0			150608	Spectrum9756 scans:6493,	179
TRUE	TRUE	(G)ATPQDLNTmLNTVGGHQAAmQ(M)	1	1115.52	35.08	26.6087	35.08	2	Oxidation (+16), Oxidation (+16)	2229.02	2	0.002768	1.241	199		0			55165.6	Spectrum18191 scans:3807,	179
TRUE	TRUE	(G)ATPQDLNTMLNTVGGHQAAMQ(M)	1	733.349	20.18	26.4048	20.18	2		2197.02	3	-0.001238	-0.5632	199		0			355131	Spectrum10984 scans:7096,	179
TRUE	TRUE	(G)ATPQDLNTMLNTVGGHQAAmQ(M)	1	2214.03	35.24	27.0927	35.24	2	Oxidation (+16)	2213.02	1	0.000839	0.379	199		0			668923	Spectrum10612 scans:6541,	179
TRUE	TRUE	(G)ATPQDLNTmLNTVGGHQAAmQ(M)	1	744.012	19.13	26.8574	19.13	2	Oxidation (+16), Oxidation (+16)	2229.02	3	-0.000358	-0.1605	199		0			101059	Spectrum5759 scans:3933,	179
TRUE	TRUE	(G)ATPQDLNTmLNTVGGHQAAmQ(M)	1	1115.52	30.65	26.6087	30.65	2	Oxidation (+16), Oxidation (+16)	2229.02	2	0.002768	1.241	199		0			60117.2	Spectrum5641 scans:3807,	179
TRUE	TRUE	(G)ATPQDLNTmLNTVGGHQAAmQ(M)	1	744.012	20.6	26.8574	20.6	2	Oxidation (+16), Oxidation (+16)	2229.02	3	-0.000358	-0.1605	199		0			88293.6	Spectrum18309 scans:3933,	179
TRUE	TRUE	(G)ATPQDLNTMLNTVGGHQAAMQ(M)	1	2198.03	32.16	26.4345	32.16	2		2197.03	1	0.001814	0.8253	199		0			57666	Spectrum11945 scans:7114,	179
TRUE	TRUE	(G)ATPQDLNTmLNTVGGHQAAmQ(M)	1	2230.03	28.1	26.6839	28.1	2	Oxidation (+16), Oxidation (+16)	2229.02	1	0.002464	1.105	199		0			287131	Spectrum6664 scans:3865,	179
TRUE	TRUE	(G)ATPQDLNTmLNTVGGHQAAmQ(M)	1	2230.02	25.71	26.8215	25.71	2	Oxidation (+16), Oxidation (+16)	2229.02	1	0.000374	0.1677	199		0			2768080	Spectrum6663 scans:3864,	179
TRUE	TRUE	(G)ATPQDLNTMLNTVGGHQAAmQ(M)	0.97	2214.03	21.09	27.1684	21.09	2	Oxidation (+16)	2213.02	1	0.001279	0.5777	199		0			73732	Spectrum10584 scans:6493,	179
TRUE	TRUE	(G)ATPQDLNTmLNTVGGHQAAmQm(L)	1	793.024	23.43	27.1517	23.43	2	Oxidation (+16), Oxidation (+16), Oxidation (+16)	2376.05	3	0.000107	0.04503	200		0			922980	Spectrum18213 scans:3830,	179
TRUE	TRUE	(G)ATPQDLNTmLNTVGGHQAAmQm(L)	0.99	793.024	15.03	27.1517	15.03	2	Oxidation (+16), Oxidation (+16), Oxidation (+16)	2376.05	3	0.000107	0.04503	200		0			1091000	Spectrum5663 scans:3830,	179
TRUE	TRUE	(A)TPQDLNTMLNTVG(G)	1	702.346	30.52	25	30.52	2		1402.68	2	0.0007581	0.54	192		0			67511.2	Spectrum21327 scans:7229,	180
TRUE	TRUE	(A)TPQDLNTMLNTVG(G)	1	702.346	27.95	25	27.95	2		1402.68	2	0.0007581	0.54	192		0			81539.1	Spectrum11107 scans:7229,	180
TRUE	TRUE	(A)TPQDLNTMLNTVG(G)	0.96	1403.68	17.79	25	17.79	2		1402.68	1	0.0007541	0.5372	192		0			7251.5	Spectrum12007 scans:7229,	180
TRUE	TRUE	(A)TPQDLNTmLNTVGGHQAAm(Q)	1	677.647	46.69	25.3529	46.69	2	Oxidation (+16), Oxidation (+16)	2029.92	3	1.204e-05	0.005929	198		0			74261.3	Spectrum17994 scans:3597,	180
TRUE	TRUE	(A)TPQDLNTmLNTVGGHQAAm(Q)	1	677.647	37.84	25.3529	37.84	2	Oxidation (+16), Oxidation (+16)	2029.92	3	1.204e-05	0.005929	198		0			83432.1	Spectrum4661 scans:3597,	180
TRUE	TRUE	(A)TPQDLNTmLNTVGGHQAAmQ(M)	1	720.334	67.73	26.1384	67.73	2	Oxidation (+16), Oxidation (+16)	2157.98	3	0.000432	0.2001	199		0			289386	Spectrum17927 scans:3525,	180
TRUE	TRUE	(A)TPQDLNTmLNTVGGHQAAmQ(M)	1	720.334	63.17	26.1384	63.17	2	Oxidation (+16), Oxidation (+16)	2157.98	3	0.000432	0.2001	199		0			340844	Spectrum4594 scans:3525,	180
TRUE	TRUE	(A)TPQDLNTMLNTVGGHQAAmQ(M)	1	715.002	38.69	26.2531	32.82	2	Oxidation (+16)	2141.98	3	-0.000203	-0.0947	199		0			92133.8	Spectrum20416 scans:6225,	180
TRUE	TRUE	(A)TPQDLNTMLNTVGGHQAAmQ(M)	1	715.002	38.28	26.2531	32.84	2	Oxidation (+16)	2141.98	3	-0.000203	-0.0947	199		0			103486	Spectrum9511 scans:6225,	180
TRUE	TRUE	(A)TPQDLNTmLNTVGGHQAAmQ(M)	0.97	2158.99	20.21	26.1384	20.21	2	Oxidation (+16), Oxidation (+16)	2157.98	1	0.000424	0.1964	199		0			83462.7	Spectrum5392 scans:3525,	180
TRUE	TRUE	(A)TPQDLNTMLNTVGGHQAAMQ(M)	0.96	709.67	14.91	26.8842	14.91	2		2125.99	3	-0.001918	-0.9017	199		0			43921.5	Spectrum20995 scans:6866,	180
TRUE	TRUE	(D)LNTmLNTVGGHQAAmQ(M)	1	859.403	75.31	25	75.31	2	Oxidation (+16), Oxidation (+16)	1716.79	2	-0.001512	-0.8802	199		0			82802.9	Spectrum16985 scans:2521,	184
TRUE	TRUE	(D)LNTmLNTVGGHQAAmQ(M)	1	859.403	75.16	25	75.16	2	Oxidation (+16), Oxidation (+16)	1716.79	2	-0.001512	-0.8802	199		0			86409.4	Spectrum2726 scans:2521,	184
TRUE	TRUE	(N)TMLNTVGGHQAAm(Q)	1	673.813	51.06	25	51.06	2	Oxidation (+16)	1345.61	2	-0.000557	-0.4136	198		0			304294	Spectrum16898 scans:2428,	186
TRUE	TRUE	(N)TMLNTVGGHQAAm(Q)	1	673.813	47.12	25	47.12	2	Oxidation (+16)	1345.61	2	-0.000557	-0.4136	198		0			334259	Spectrum2639 scans:2428,	186
TRUE	TRUE	(N)TMLNTVGGHQAAmQ(M)	1	737.842	58.31	25	58.31	2	Oxidation (+16)	1473.67	2	-7.695e-05	-0.05218	199		0			212382	Spectrum16824 scans:2349,	186
TRUE	TRUE	(N)TMLNTVGGHQAAmQ(M)	1	737.842	52.48	25	52.48	2	Oxidation (+16)	1473.67	2	-7.695e-05	-0.05218	199		0			231292	Spectrum2565 scans:2349,	186
TRUE	TRUE	(N)TMLNTVGGHQAAmQ(M)	1	1474.68	29.63	25	29.63	2	Oxidation (+16)	1473.67	1	-8.095e-05	-0.05489	199		0			83556.3	Spectrum3517 scans:2349,	186
TRUE	TRUE	(K)ETINEEAAEWDRLHPVH(A)	1	682.661	39.52	25	39.52	2		2044.96	3	0.0001121	0.05477	219		0			1880820	Spectrum19456 scans:5177,	203
TRUE	TRUE	(K)ETINEEAAEWDRLHPVH(A)	1	682.661	30.69	25	30.69	2		2044.96	3	0.0001121	0.05477	219		0			2198370	Spectrum7753 scans:5177,	203
TRUE	TRUE	(K)ETINEEAAEWDRLHPVH(A)	1	2045.97	27.37	25	27.37	2		2044.96	1	0.0001041	0.05086	219		0			796402	Spectrum8683 scans:5177,	203
TRUE	TRUE	(E)TINEEAAEWDRLHPVH(A)	1	639.647	22.42	25	22.42	2		1915.92	3	0.0007721	0.4028	219		0			116092	Spectrum6279 scans:4492,	204
TRUE	TRUE	(E)TINEEAAEWDRLHPVH(A)	1	639.647	22.71	25	22.71	2		1915.92	3	0.0007721	0.4028	219		0			106880	Spectrum18829 scans:4492,	204
TRUE	TRUE	(N)EEAAEWDRLHPVH(A)	1	794.879	74.13	25	74.13	2		1587.74	2	-0.0001819	-0.1145	219		0			529154	Spectrum17753 scans:3340,	207
TRUE	TRUE	(N)EEAAEWDRLHPVH(A)	1	794.879	67.39	25	67.39	2		1587.74	2	0.0003181	0.2002	219		0			590408	Spectrum17810 scans:3401,	207
TRUE	TRUE	(N)EEAAEWDRLHPVH(A)	1	794.879	53.13	25	53.13	2		1587.74	2	-0.0001819	-0.1145	219		0			660608	Spectrum4420 scans:3340,	207
TRUE	TRUE	(N)EEAAEWDRLHPVH(A)	1	794.879	48.85	25	48.85	2		1587.74	2	0.0003181	0.2002	219		0			719283	Spectrum4477 scans:3401,	207
TRUE	TRUE	(N)EEAAEWDRLHPVH(A)	1	530.255	21.63	25	21.63	2		1587.74	3	0.0006721	0.423	219		0			854084	Spectrum17737 scans:3323,	207
TRUE	TRUE	(N)EEAAEWDRLHPVH(A)	1	1588.75	37.4	25	37.4	2		1587.74	1	-0.0001759	-0.1107	219		0			297695	Spectrum5243 scans:3340,	207
TRUE	TRUE	(N)EEAAEWDRLHPVH(A)	1	1588.75	32.21	25	32.21	2		1587.74	1	0.0003141	0.1977	219		0			250972	Spectrum5293 scans:3401,	207
TRUE	TRUE	(E)EAAEWDRLHPVH(A)	1	487.241	22.05	25	22.05	2		1458.7	3	-4.794e-05	-0.03284	219		0			8127740	Spectrum17614 scans:3192,	208
TRUE	TRUE	(E)EAAEWDRLHPVH(A)	1	487.241	15.7	25	15.7	2		1458.7	3	-4.794e-05	-0.03284	219		0			9363230	Spectrum4281 scans:3192,	208
TRUE	TRUE	(E)EAAEWDRLHPVH(A)	1	730.358	26.49	25	24.93	2		1458.7	2	0.001038	0.7111	219		0			352658	Spectrum17586 scans:3162,	208
TRUE	TRUE	(E)EAAEWDRLHPVH(A)	1	730.358	24.17	25	24.17	2		1458.7	2	0.0007981	0.5467	219		0			212041	Spectrum4311 scans:3224,	208
TRUE	TRUE	(E)EAAEWDRLHPVH(A)	0.99	730.358	22.93	25	22.93	2		1458.7	2	0.0007981	0.5467	219		0			185712	Spectrum17644 scans:3224,	208
TRUE	TRUE	(E)EAAEWDRLHPVH(A)	0.99	730.358	22.18	25	21.34	2		1458.7	2	0.001038	0.7111	219		0			432026	Spectrum4253 scans:3162,	208
TRUE	TRUE	(E)EAAEWDRLHPVH(A)	0.97	1459.71	18.96	25	18.96	2		1458.7	1	0.0007941	0.544	219		0			47101	Spectrum5171 scans:3224,	208
TRUE	TRUE	(A)AEWDRLHPVH(A)	1	1259.63	29.52	25	29.52	2		1258.62	1	-0.0005559	-0.4414	219		0			75612	Spectrum4912 scans:2845,	210
TRUE	TRUE	(A)AEWDRLHPVH(A)	0.96	630.317	17.26	25	14.34	2		1258.62	2	-0.0005619	-0.4461	219		0			188493	Spectrum17289 scans:2845,	210
TRUE	TRUE	(A)EWDRLHPVH(A)	0.99	396.868	13.03	25	13.03	2		1187.58	3	-0.0001779	-0.1497	219		0			313527	Spectrum2522 scans:2303,	211
TRUE	TRUE	(A)EWDRLHPVH(A)	0.99	396.868	12.91	25	12.91	2		1187.58	3	2.058e-06	0.001732	219		0			137478	Spectrum3972 scans:2862,	211
TRUE	TRUE	(A)EWDRLHPVH(A)	0.97	396.868	13.42	25	13.42	2		1187.58	3	-0.0001779	-0.1497	219		0			277565	Spectrum16781 scans:2303,	211
TRUE	TRUE	(A)EWDRLHPVH(A)	0.96	396.868	13.24	25	13.24	2		1187.58	3	2.058e-06	0.001732	219		0			123820	Spectrum17305 scans:2862,	211
TRUE	TRUE	(R)DYVDRFYKT(L)	1	1206.58	30.62	25	30.62	2		1205.57	1	0.0004741	0.3929	303		0			195522	Spectrum6755 scans:3978,	295
TRUE	TRUE	(R)DYVDRFYKT(L)	1	603.793	28.12	25	28.12	2		1205.57	2	0.0004781	0.3962	303		0			289503	Spectrum18351 scans:3978,	295
TRUE	TRUE	(R)DYVDRFYKT(L)	0.99	603.793	21.64	25	21.64	2		1205.57	2	0.0004781	0.3962	303		0			337662	Spectrum5801 scans:3978,	295
TRUE	TRUE	(Q)NANPDcKTILKALGPGATLEEmm(T)	1	836.072	20.56	27.2428	20.56	2	Carbamidomethyl (+57), Oxidation (+16), Oxidation (+16)	2505.19	3	0.001927	0.7688	347		0			67912	Spectrum20478 scans:6291,	325
TRUE	TRUE	(Q)NANPDcKTILKALGPGATLEEmm(T)	1	836.072	18.71	27.2428	18.71	2	Carbamidomethyl (+57), Oxidation (+16), Oxidation (+16)	2505.19	3	0.001927	0.7688	347		0			70422.1	Spectrum9573 scans:6291,	325
TRUE	TRUE	(Q)GVGGPGHKARVLAEAmSQVTNPAT(I)	1	2364.21	34.14	25	34.14	2	Oxidation (+16)	2363.2	1	0.000799	0.338	375		0			35715.6	Spectrum4915 scans:2849,	352
TRUE	TRUE	(Q)GVGGPGHKARVLAEAmSQVTNPAT(I)	1	788.742	16.89	25	16.89	2	Oxidation (+16)	2363.2	3	0.002387	1.01	375		0			205523	Spectrum17287 scans:2843,	352
TRUE	TRUE	(Q)GVGGPGHKARVLAEAmSQVTNPAT(I)	1	2364.21	24.84	25	24.84	2	Oxidation (+16)	2363.2	1	0.000569	0.2407	375		0			53200	Spectrum4999 scans:2971,	352
TRUE	TRUE	(Q)GVGGPGHKARVLAEAmSQVTNPAT(I)	0.99	788.741	13.92	25	13.92	2	Oxidation (+16)	2363.2	3	0.000557	0.2356	375		0			145509	Spectrum17407 scans:2971,	352
TRUE	TRUE	(Q)GVGGPGHKARVLAEAmSQVTNPAT(I)	0.99	788.742	12.9	25	12.9	2	Oxidation (+16)	2363.2	3	0.002387	1.01	375		0			240331	Spectrum3954 scans:2843,	352
TRUE	TRUE	(Q)GVGGPGHKARVLAEAmSQVTNPAT(I)	0.99	591.808	21.19	25	21.19	2	Oxidation (+16)	2363.2	4	0.000791	0.3346	375		0			154791	Spectrum17293 scans:2849,	352
TRUE	TRUE	(Q)GVGGPGHKARVLAEAmSQVTNPAT(I)	0.97	591.808	18.34	25	18.34	2	Oxidation (+16)	2363.2	4	0.000791	0.3346	375		0			169062	Spectrum3960 scans:2849,	352
TRUE	TRUE	(Q)GVGGPGHKARVLAEAmSQVTNPAT(I)	0.97	788.741	11.37	25	11.37	2	Oxidation (+16)	2363.2	3	0.000557	0.2356	375		0			161613	Spectrum4074 scans:2971,	352
TRUE	TRUE	(G)GPGHKARVLAEAmSQVTNPAT(I)	1	2151.1	111.36	25	111.36	2	Oxidation (+16)	2150.09	1	-9.095e-05	-0.04228	375		0			726900	Spectrum3688 scans:2555,	355
TRUE	TRUE	(G)GPGHKARVLAEAmSQVTNPAT(I)	1	2151.1	104.12	25	104.12	2	Oxidation (+16)	2150.09	1	-9.095e-05	-0.04228	375		0			977661	Spectrum3597 scans:2442,	355
TRUE	TRUE	(G)GPGHKARVLAEAmSQVTNPAT(I)	1	538.53	56.4	25	56.4	2	Oxidation (+16)	2150.09	4	0.000631	0.2934	375		0			363941	Spectrum17018 scans:2556,	355
TRUE	TRUE	(G)GPGHKARVLAEAmSQVTNPAT(I)	1	717.704	52.41	25	52.41	2	Oxidation (+16)	2150.09	3	-9.295e-05	-0.04321	375		0			987323	Spectrum17017 scans:2555,	355
TRUE	TRUE	(G)GPGHKARVLAEAmSQVTNPAT(I)	1	717.704	51.65	25	51.65	2	Oxidation (+16)	2150.09	3	-9.295e-05	-0.04321	375		0			1250570	Spectrum16911 scans:2442,	355
TRUE	TRUE	(G)GPGHKARVLAEAmSQVTNPAT(I)	1	717.704	51.06	25	51.06	2	Oxidation (+16)	2150.09	3	-9.295e-05	-0.04321	375		0			388777	Spectrum17075 scans:2617,	355
TRUE	TRUE	(G)GPGHKARVLAEAmSQVTNPAT(I)	1	717.704	36.51	25	36.51	2	Oxidation (+16)	2150.09	3	-9.295e-05	-0.04321	375		0			552289	Spectrum3742 scans:2617,	355
TRUE	TRUE	(G)GPGHKARVLAEAMSQVTNPAT(I)	1	712.373	35.93	25	35.93	2		2134.1	3	0.002032	0.9517	375		0			128513	Spectrum18825 scans:4488,	355
TRUE	TRUE	(G)GPGHKARVLAEAmSQVTNPAT(I)	1	717.704	29.91	25	29.91	2	Oxidation (+16)	2150.09	3	-9.295e-05	-0.04321	375		0			1602570	Spectrum2758 scans:2555,	355
TRUE	TRUE	(G)GPGHKARVLAEAMSQVTNPAT(I)	1	712.373	27.71	25	27.71	2		2134.1	3	0.002032	0.9517	375		0			136709	Spectrum6275 scans:4488,	355
TRUE	TRUE	(G)GPGHKARVLAEAmSQVTNPAT(I)	1	538.53	44.24	25	44.24	2	Oxidation (+16)	2150.09	4	0.001591	0.7396	375		0			264355	Spectrum16896 scans:2426,	355
TRUE	TRUE	(G)GPGHKARVLAEAmSQVTNPAT(I)	1	717.704	24.8	25	24.8	2	Oxidation (+16)	2150.09	3	-9.295e-05	-0.04321	375		0			2102060	Spectrum2652 scans:2442,	355
TRUE	TRUE	(G)GPGHKARVLAEAmSQVTNPAT(I)	1	2151.1	45.3	25	45.3	2	Oxidation (+16)	2150.09	1	0.000629	0.2924	375		0			177089	Spectrum3689 scans:2556,	355
TRUE	TRUE	(G)GPGHKARVLAEAmSQVTNPAT(I)	1	2151.1	42.91	25	42.91	2	Oxidation (+16)	2150.09	1	-9.095e-05	-0.04228	375		0			162605	Spectrum4739 scans:2617,	355
TRUE	TRUE	(G)GPGHKARVLAEAmSQVTNPAT(I)	1	538.53	31.33	25	31.33	2	Oxidation (+16)	2150.09	4	0.000631	0.2934	375		0			503661	Spectrum2759 scans:2556,	355
TRUE	TRUE	(G)GPGHKARVLAEAmSQVTNPAT(I)	1	538.53	27.59	25	27.59	2	Oxidation (+16)	2150.09	4	0.001591	0.7396	375		0			337193	Spectrum2637 scans:2426,	355
TRUE	TRUE	(G)GPGHKARVLAEAmSQVTNPATIm(I)	1	804.411	48.9	25	48.9	2	Oxidation (+16), Oxidation (+16)	2410.21	3	0.001842	0.7639	377		0			208260	Spectrum17844 scans:3437,	355
TRUE	TRUE	(G)GPGHKARVLAEAmSQVTNPATIm(I)	1	804.411	39.57	25	39.57	2	Oxidation (+16), Oxidation (+16)	2410.21	3	0.001842	0.7639	377		0			235562	Spectrum4511 scans:3437,	355
TRUE	TRUE	(G)GPGHKARVLAEAmSQVTNPATIm(I)	1	2411.22	54.25	25	54.25	2	Oxidation (+16), Oxidation (+16)	2410.21	1	0.001854	0.7689	377		0			77868.2	Spectrum5324 scans:3437,	355
TRUE	TRUE	(G)GPGHKARVLAEAmSQVTNPATIm(I)	1	603.561	37.5	25	37.5	2	Oxidation (+16), Oxidation (+16)	2410.21	4	0.003436	1.425	377		0			142461	Spectrum17843 scans:3436,	355
TRUE	TRUE	(G)GPGHKARVLAEAmSQVTNPATIm(I)	1	804.41	17.56	25	17.04	2	Oxidation (+16), Oxidation (+16)	2410.21	3	-0.001458	-0.6047	377		0			68480.2	Spectrum4576 scans:3506,	355
TRUE	TRUE	(G)GPGHKARVLAEAmSQVTNPATIm(I)	1	603.561	28.96	25	28.96	2	Oxidation (+16), Oxidation (+16)	2410.21	4	0.003436	1.425	377		0			158805	Spectrum4510 scans:3436,	355
TRUE	TRUE	(G)GPGHKARVLAEAmSQVTNPATIm(I)	1	804.41	17.62	25	17.03	2	Oxidation (+16), Oxidation (+16)	2410.21	3	-0.001458	-0.6047	377		0			65867.2	Spectrum17909 scans:3506,	355
TRUE	TRUE	(A)EAmSQVTNPATImIQ(K)	1	833.396	28.68	25	28.68	2	Oxidation (+16), Oxidation (+16)	1664.78	2	0.002828	1.698	379		0			84765.7	Spectrum19327 scans:5033,	365
TRUE	TRUE	(A)EAmSQVTNPATImIQ(K)	1	833.395	22.58	25	22.58	2	Oxidation (+16), Oxidation (+16)	1664.78	2	0.000388	0.2329	379		0			56192.8	Spectrum7568 scans:4973,	365
TRUE	TRUE	(A)EAmSQVTNPATImIQ(K)	0.99	833.395	22.68	25	22.68	2	Oxidation (+16), Oxidation (+16)	1664.78	2	0.000388	0.2329	379		0			54916.7	Spectrum19271 scans:4973,	365
TRUE	TRUE	(A)EAmSQVTNPATImIQ(K)	0.99	833.396	26.39	25	26.39	2	Oxidation (+16), Oxidation (+16)	1664.78	2	0.002828	1.698	379		0			87751.2	Spectrum7624 scans:5033,	365
TRUE	TRUE	(A)EAmSQVTNPATImIQK(G)	0.95	1793.88	17.02	25	17.02	2	Oxidation (+16), Oxidation (+16)	1792.87	1	-5.959e-06	-0.003322	380		0			8131	Spectrum6562 scans:3733,	365
TRUE	TRUE	(S)QVTNPATImIQKGNFR(N)	1	611.993	21.62	25	21.62	2	Oxidation (+16)	1832.96	3	0.001337	0.729	384		0			58788.9	Spectrum5820 scans:3998,	369
TRUE	TRUE	(S)QVTNPATImIQKGNFR(N)	1	611.993	21.92	25	21.92	2	Oxidation (+16)	1832.96	3	0.001337	0.729	384		0			54583	Spectrum18370 scans:3998,	369
TRUE	TRUE	(T)NPATImIQKGNFR(N)	1	502.602	25.06	25	25.06	2	Oxidation (+16)	1504.78	3	0.000757	0.5028	384		0			520572	Spectrum4283 scans:3194,	372
TRUE	TRUE	(T)NPATImIQKGNFR(N)	1	502.602	25.35	25	25.35	2	Oxidation (+16)	1504.78	3	0.000757	0.5028	384		0			474341	Spectrum17616 scans:3194,	372
TRUE	TRUE	(T)NPATImIQKGNFR(N)	1	1505.79	35.47	25	35.47	2	Oxidation (+16)	1504.78	1	0.000769	0.5107	384		0			224122	Spectrum5152 scans:3194,	372
TRUE	TRUE	(T)NPATIMIQKGNFRNQR(K)	1	630.004	44.85	25	44.85	2		1886.99	3	-0.0007179	-0.3803	387		0			129057	Spectrum17690 scans:3273,	372
TRUE	TRUE	(T)NPATImIQKGNFRNQR(K)	1	635.336	44.49	25	44.49	2	Oxidation (+16)	1902.99	3	0.000277	0.1455	387		0			178144	Spectrum16760 scans:2281,	372
TRUE	TRUE	(T)NPATIMIQKGNFRNQR(K)	1	630.004	35.23	25	35.23	2		1886.99	3	-0.0007179	-0.3803	387		0			151749	Spectrum4357 scans:3273,	372
TRUE	TRUE	(T)NPATImIQKGNFRNQR(K)	1	635.336	30.14	25	30.14	2	Oxidation (+16)	1902.99	3	0.000277	0.1455	387		0			223441	Spectrum2501 scans:2281,	372
TRUE	TRUE	(T)NPATIMIQKGNFRNQR(K)	1	1888	47.06	25	47.06	2		1886.99	1	-0.0007159	-0.3792	387		0			30176.6	Spectrum5204 scans:3273,	372
TRUE	TRUE	(T)NPATImIQKGNFRNQR(K)	1	635.336	23.12	25	23.12	2	Oxidation (+16)	1902.99	3	0.001027	0.5394	387		0			91094.6	Spectrum16702 scans:2219,	372
TRUE	TRUE	(T)NPATImIQKGNFRNQR(K)	1	1903.99	41.96	25	34.21	2	Oxidation (+16)	1902.99	1	0.000279	0.1466	387		0			45122.3	Spectrum3458 scans:2281,	372
TRUE	TRUE	(T)NPATImIQKGNFRNQR(K)	1	1903.99	33.9	25	33.9	2	Oxidation (+16)	1902.98	1	2.905e-05	0.01526	387		0			95266.8	Spectrum3426 scans:2238,	372
TRUE	TRUE	(T)NPATImIQKGNFRNQR(K)	1	635.336	17.19	25	17.19	2	Oxidation (+16)	1902.99	3	0.001027	0.5394	387		0			99386.3	Spectrum2443 scans:2219,	372
TRUE	TRUE	(K)GNFRNQRKT(V)	0.98	1120.6	19.99	25	19.99	2		1119.59	1	-0.0005759	-0.514	389		0			396237	Spectrum1104 scans:714,	381
TRUE	TRUE	(K)GNFRNQRKT(V)	0.98	374.204	14.1	25	14.1	2		1119.59	3	-0.0005879	-0.5247	389		0			1222420	Spectrum15294 scans:714,	381
END OF FILE

## Sheet: CA_SP1_NC_DM
Valid	Assigned	Sequence	Prob	Observed	Mascot Ion score	Mascot Identity score	Mascot Delta Ion Score	NTT	Modifications	Actual Mass	Charge	Delta Da	Delta PPM	Stop	Retention Time	# Other Proteins	Intensity	Other Proteins	TIC	Spectrum ID	Start
TRUE	TRUE	(Q)VSQNYPIVQNLQGQmVHQAISPR(T)	1	875.12	21.94	25.0106	0	2	Oxidation (+16)	2622.34	3	0.002737	1.043	150		0			57745.2	Spectrum14470 scans:5277,	128
TRUE	TRUE	(Q)VSQNYPIVQNLQGQmVHQAISPR(T)	1	875.12	20.46	25.0106	0	2	Oxidation (+16)	2622.34	3	0.002737	1.043	150		0			60609.7	Spectrum7039 scans:5277,	128
TRUE	TRUE	(Q)VSQNYPIVQNLQGQmVHQAISPR(T)	0.97	875.117	16.37	25.1322	0	2	Oxidation (+16)	2622.33	3	-0.004973	-1.896	150		0			44538	Spectrum14506 scans:5327,	128
TRUE	TRUE	(Q)VSQNYPIVQNLQGQmVHQAISPRT(L)	1	908.8	40.14	25.7519	0	2	Oxidation (+16)	2723.38	3	-0.003163	-1.161	151		0			19919.2	Spectrum14535 scans:5366,	128
TRUE	TRUE	(Q)VSQNYPIVQNLQGQmVHQAISPRT(L)	1	908.8	40.14	25.7519	0	2	Oxidation (+16)	2723.38	3	-0.003163	-1.161	151		0			19919.2	Spectrum7104 scans:5366,	128
TRUE	TRUE	(Q)VSQNYPIVQNLQGQmVHQAISPRT(L)	1	908.802	24.6	25.5751	0	2	Oxidation (+16)	2723.38	3	0.002687	0.9863	151		0			25923.2	Spectrum14465 scans:5271,	128
TRUE	TRUE	(Q)VSQNYPIVQNLQGQmVHQAISPRT(L)	1	908.802	24.5	25.5751	0	2	Oxidation (+16)	2723.38	3	0.002687	0.9863	151		0			26518.1	Spectrum7034 scans:5271,	128
TRUE	TRUE	(V)SQNYPIVQNLQGQmVHQAISPR(T)	1	2524.27	98.88	25.1455	0	2	Oxidation (+16)	2523.27	1	0.001539	0.6097	150		0			271404	Spectrum7780 scans:5106,	129
TRUE	TRUE	(V)SQNYPIVQNLQGQmVHQAISPR(T)	1	842.096	89.25	25	0	2	Oxidation (+16)	2523.26	3	-0.000833	-0.33	150		0			353281	Spectrum14376 scans:5165,	129
TRUE	TRUE	(V)SQNYPIVQNLQGQmVHQAISPR(T)	1	842.096	79.46	25	0	2	Oxidation (+16)	2523.26	3	-0.000833	-0.33	150		0			416596	Spectrum6945 scans:5165,	129
TRUE	TRUE	(V)SQNYPIVQNLQGQmVHQAISPR(T)	1	842.096	77.23	25.1455	0	2	Oxidation (+16)	2523.27	3	0.001537	0.6089	150		0			372041	Spectrum14325 scans:5106,	129
TRUE	TRUE	(V)SQNYPIVQNLQGQmVHQAISPR(T)	1	842.096	65.18	25.1455	0	2	Oxidation (+16)	2523.27	3	0.001537	0.6089	150		0			428114	Spectrum6894 scans:5106,	129
TRUE	TRUE	(V)SQNYPIVQNLQGQmVHQAISPR(T)	1	842.096	61.24	25.065	0	2	Oxidation (+16)	2523.27	3	0.001357	0.5376	150		0			181704	Spectrum14284 scans:5055,	129
TRUE	TRUE	(V)SQNYPIVQNLQGQmVHQAISPR(T)	1	842.096	53.84	25.065	0	2	Oxidation (+16)	2523.27	3	0.001357	0.5376	150		0			198003	Spectrum6853 scans:5055,	129
TRUE	TRUE	(V)SQNYPIVQNLQGQmVHQAISPR(T)	1	842.097	50.73	25	0	2	Oxidation (+16)	2523.27	3	0.003007	1.191	150		0			62074.2	Spectrum14240 scans:4999,	129
TRUE	TRUE	(V)SQNYPIVQNLQGQmVHQAISPR(T)	1	842.097	50.64	25	0	2	Oxidation (+16)	2523.27	3	0.003007	1.191	150		0			63800.2	Spectrum6808 scans:4999,	129
TRUE	TRUE	(V)SQNYPIVQNLQGQmVHQAISPR(T)	1	2524.27	59.59	25	0	2	Oxidation (+16)	2523.26	1	-0.000841	-0.3331	150		0			177884	Spectrum7807 scans:5165,	129
TRUE	TRUE	(V)SQNYPIVQNLQGQmVHQAISPR(T)	1	842.097	33.64	25.0243	0	2	Oxidation (+16)	2523.27	3	0.004657	1.845	150		0			26657.9	Spectrum6993 scans:5222,	129
TRUE	TRUE	(V)SQNYPIVQNLQGQmVHQAISPR(T)	1	842.097	33.64	25.0243	0	2	Oxidation (+16)	2523.27	3	0.004657	1.845	150		0			26657.9	Spectrum14424 scans:5222,	129
TRUE	TRUE	(V)SQNYPIVQNLQGQmVHQAISPR(T)	1	2524.27	45.18	25.065	0	2	Oxidation (+16)	2523.27	1	0.001359	0.5384	150		0			100787	Spectrum7758 scans:5055,	129
TRUE	TRUE	(V)SQNYPIVQNLQGQmVHQAISPRT(L)	1	875.778	82.91	26.5801	0	2	Oxidation (+16)	2624.31	3	-0.000673	-0.2563	151		0			299786	Spectrum14377 scans:5166,	129
TRUE	TRUE	(V)SQNYPIVQNLQGQmVHQAISPRT(L)	1	2625.32	80.07	26.5801	0	2	Oxidation (+16)	2624.31	1	-0.000681	-0.2594	151		0			164425	Spectrum7808 scans:5166,	129
TRUE	TRUE	(V)SQNYPIVQNLQGQmVHQAISPRT(L)	1	875.778	76.53	26.5801	0	2	Oxidation (+16)	2624.31	3	-0.000673	-0.2563	151		0			356763	Spectrum6946 scans:5166,	129
TRUE	TRUE	(V)SQNYPIVQNLQGQmVHQAISPRT(L)	1	875.778	67.84	26.5801	0	2	Oxidation (+16)	2624.31	3	-0.000673	-0.2563	151		0			252537	Spectrum14423 scans:5221,	129
TRUE	TRUE	(V)SQNYPIVQNLQGQmVHQAISPRT(L)	1	875.778	58.68	26.5706	0	2	Oxidation (+16)	2624.31	3	-0.000493	-0.1878	151		0			135877	Spectrum14329 scans:5111,	129
TRUE	TRUE	(V)SQNYPIVQNLQGQmVHQAISPRT(L)	1	875.778	51.3	26.5801	0	2	Oxidation (+16)	2624.31	3	-0.000673	-0.2563	151		0			288702	Spectrum6992 scans:5221,	129
TRUE	TRUE	(V)SQNYPIVQNLQGQmVHQAISPRT(L)	1	875.778	50	26.5706	0	2	Oxidation (+16)	2624.31	3	-0.000493	-0.1878	151		0			151422	Spectrum6898 scans:5111,	129
TRUE	TRUE	(V)SQNYPIVQNLQGQmVHQAISPRT(L)	1	2625.32	58.73	26.5801	0	2	Oxidation (+16)	2624.31	1	-0.000681	-0.2594	151		0			161341	Spectrum7825 scans:5221,	129
TRUE	TRUE	(V)SQNYPIVQNLQGQmVHQAISPRT(L)	1	875.779	32.65	26.2737	0	2	Oxidation (+16)	2624.32	3	0.001877	0.715	151		0			72981.6	Spectrum14286 scans:5058,	129
TRUE	TRUE	(V)SQNYPIVQNLQGQmVHQAISPRT(L)	1	875.779	30.47	26.2737	0	2	Oxidation (+16)	2624.32	3	0.001877	0.715	151		0			74993.7	Spectrum6855 scans:5058,	129
TRUE	TRUE	(V)SQNYPIVQNLQGQmVHQAISPRT(L)	1	2625.32	36.28	26.5706	0	2	Oxidation (+16)	2624.31	1	-0.000501	-0.1908	151		0			70600	Spectrum7783 scans:5111,	129
TRUE	TRUE	(S)QNYPIVQNLQGQmVH(Q)	1	892.94	38.09	25	0	2	Oxidation (+16)	1783.86	2	-0.002957	-1.657	144		0			65119.8	Spectrum6899 scans:5112,	130
TRUE	TRUE	(S)QNYPIVQNLQGQmVH(Q)	1	892.94	39.89	25	0	2	Oxidation (+16)	1783.86	2	-0.002957	-1.657	144		0			56124.9	Spectrum14330 scans:5112,	130
TRUE	TRUE	(S)QNYPIVQNLQGQmVH(Q)	1	595.63	17.14	25	0	2	Oxidation (+16)	1783.87	3	0.000127	0.07118	144		0			23690.3	Spectrum14296 scans:5070,	130
TRUE	TRUE	(S)QNYPIVQNLQGQmVH(Q)	1	595.63	15.67	25	0	2	Oxidation (+16)	1783.87	3	-0.000233	-0.1305	144		0			7555	Spectrum6821 scans:5015,	130
TRUE	TRUE	(S)QNYPIVQNLQGQmVH(Q)	1	595.63	15.3	25	0	2	Oxidation (+16)	1783.87	3	0.000127	0.07118	144		0			25518.8	Spectrum6865 scans:5070,	130
TRUE	TRUE	(S)QNYPIVQNLQGQmVH(Q)	0.99	892.94	20.02	25	0	2	Oxidation (+16)	1783.87	2	-0.001617	-0.9059	144		0			33432.6	Spectrum6798 scans:4987,	130
TRUE	TRUE	(S)QNYPIVQNLQGQmVH(Q)	0.98	595.63	15.67	25	0	2	Oxidation (+16)	1783.87	3	-0.000233	-0.1305	144		0			7555	Spectrum14253 scans:5015,	130
TRUE	TRUE	(S)QNYPIVQNLQGQmVH(Q)	0.97	892.94	21.78	25	0	2	Oxidation (+16)	1783.87	2	-0.001617	-0.9059	144		0			31584	Spectrum14230 scans:4987,	130
TRUE	TRUE	(S)QNYPIVQNLQGQmVHQAISPR(T)	1	2437.24	140.59	25	0	2	Oxidation (+16)	2436.23	1	0.000589	0.2417	150		0			4546250	Spectrum7812 scans:5174,	130
TRUE	TRUE	(S)QNYPIVQNLQGQmVHQAISPR(T)	1	2437.24	131.96	25	0	2	Oxidation (+16)	2436.23	1	0.000399	0.1637	150		0			1316690	Spectrum7739 scans:5014,	130
TRUE	TRUE	(S)QNYPIVQNLQGQmVHQAISPR(T)	1	2437.24	125.24	25	0	2	Oxidation (+16)	2436.23	1	3.905e-05	0.01602	150		0			5632720	Spectrum7785 scans:5114,	130
TRUE	TRUE	(S)QNYPIVQNLQGQmVHQAISPR(T)	1	813.085	123.41	25	0	2	Oxidation (+16)	2436.23	3	0.000387	0.1588	150		0			1463080	Spectrum14252 scans:5014,	130
TRUE	TRUE	(S)QNYPIVQNLQGQmVHQAISPR(T)	1	813.085	111.84	25	0	2	Oxidation (+16)	2436.23	3	2.705e-05	0.0111	150		0			3276880	Spectrum14290 scans:5063,	130
TRUE	TRUE	(S)QNYPIVQNLQGQmVHQAISPR(T)	1	2437.24	107	25	0	2	Oxidation (+16)	2436.23	1	3.905e-05	0.01602	150		0			3276200	Spectrum7761 scans:5063,	130
TRUE	TRUE	(S)QNYPIVQNLQGQmVHQAISPR(T)	1	813.085	101.86	25	0	2	Oxidation (+16)	2436.23	3	2.705e-05	0.0111	150		0			6273160	Spectrum14331 scans:5114,	130
TRUE	TRUE	(S)QNYPIVQNLQGQmVHQAISPR(T)	1	813.086	98.4	25	0	2	Oxidation (+16)	2436.24	3	0.002787	1.144	150		0			518908	Spectrum14209 scans:4963,	130
TRUE	TRUE	(S)QNYPIVQNLQGQmVHQAISPR(T)	1	813.085	96.47	25	0	2	Oxidation (+16)	2436.23	3	0.000597	0.245	150		0			5193410	Spectrum14384 scans:5174,	130
TRUE	TRUE	(S)QNYPIVQNLQGQmVHQAISPR(T)	1	2437.24	88.17	25	0	2	Oxidation (+16)	2436.23	1	0.001129	0.4632	150		0			459859	Spectrum7827 scans:5229,	130
TRUE	TRUE	(S)QNYPIVQNLQGQmVHQAISPR(T)	1	2437.24	87.5	25	0	2	Oxidation (+16)	2436.24	1	0.002779	1.14	150		0			420655	Spectrum7719 scans:4963,	130
TRUE	TRUE	(S)QNYPIVQNLQGQmVHQAISPR(T)	1	813.086	82.22	25	0	2	Oxidation (+16)	2436.23	3	0.001137	0.4665	150		0			595014	Spectrum14430 scans:5229,	130
TRUE	TRUE	(S)QNYPIVQNLQGQmVHQAISPR(T)	1	813.086	74.42	25	0	2	Oxidation (+16)	2436.24	3	0.002037	0.8358	150		0			183599	Spectrum14471 scans:5279,	130
TRUE	TRUE	(S)QNYPIVQNLQGQmVHQAISPR(T)	1	813.085	68.4	25	0	2	Oxidation (+16)	2436.23	3	-0.001233	-0.5059	150		0			92359.8	Spectrum14177 scans:4917,	130
TRUE	TRUE	(S)QNYPIVQNLQGQmVHQAISPR(T)	1	813.085	67.46	25	0	2	Oxidation (+16)	2436.23	3	0.000597	0.245	150		0			7389830	Spectrum6953 scans:5174,	130
TRUE	TRUE	(S)QNYPIVQNLQGQmVHQAISPR(T)	1	813.085	66.29	25	0	2	Oxidation (+16)	2436.23	3	2.705e-05	0.0111	150		0			8717270	Spectrum6900 scans:5114,	130
TRUE	TRUE	(S)QNYPIVQNLQGQmVHQAISPR(T)	1	813.086	65.38	25	0	2	Oxidation (+16)	2436.24	3	0.002787	1.144	150		0			693655	Spectrum6777 scans:4963,	130
TRUE	TRUE	(S)QNYPIVQNLQGQmVHQAISPR(T)	1	813.085	63.17	25	0	2	Oxidation (+16)	2436.23	3	0.000387	0.1588	150		0			2095420	Spectrum6820 scans:5014,	130
TRUE	TRUE	(S)QNYPIVQNLQGQmVHQAISPR(T)	1	813.085	62.86	25	0	2	Oxidation (+16)	2436.23	3	2.705e-05	0.0111	150		0			4692270	Spectrum6859 scans:5063,	130
TRUE	TRUE	(S)QNYPIVQNLQGQmVHQAISPR(T)	1	813.087	62.67	25	0	2	Oxidation (+16)	2436.24	3	0.004437	1.821	150		0			73781.7	Spectrum14540 scans:5372,	130
TRUE	TRUE	(S)QNYPIVQNLQGQmVHQAISPR(T)	1	813.086	62.15	25	0	2	Oxidation (+16)	2436.23	3	0.001137	0.4665	150		0			803620	Spectrum6999 scans:5229,	130
TRUE	TRUE	(S)QNYPIVQNLQGQmVHQAISPR(T)	1	813.086	58.27	25	0	2	Oxidation (+16)	2436.24	3	0.002037	0.8358	150		0			229328	Spectrum7040 scans:5279,	130
TRUE	TRUE	(S)QNYPIVQNLQGQmVHQAISPR(T)	1	813.085	56.83	25	0	2	Oxidation (+16)	2436.23	3	-0.001233	-0.5059	150		0			106325	Spectrum6745 scans:4917,	130
TRUE	TRUE	(S)QNYPIVQNLQGQmVHQAISPR(T)	1	813.087	47.3	25	0	2	Oxidation (+16)	2436.24	3	0.004437	1.821	150		0			85402.9	Spectrum7109 scans:5372,	130
TRUE	TRUE	(S)QNYPIVQNLQGQmVHQAISPR(T)	1	2437.24	55.97	25	0	2	Oxidation (+16)	2436.24	1	0.002049	0.8407	150		0			99646	Spectrum7852 scans:5279,	130
TRUE	TRUE	(S)QNYPIVQNLQGQmVHQAISPR(T)	1	2437.24	36.99	25	0	2	Oxidation (+16)	2436.23	1	-0.001251	-0.5133	150		0			37320	Spectrum7705 scans:4917,	130
TRUE	TRUE	(S)QNYPIVQNLQGQmVHQAISPRT(L)	1	2538.29	150.99	26.0745	0	2	Oxidation (+16)	2537.28	1	0.000739	0.2912	151		0			2775840	Spectrum7831 scans:5241,	130
TRUE	TRUE	(S)QNYPIVQNLQGQmVHQAISPRT(L)	1	2538.29	150.8	26.1066	0	2	Oxidation (+16)	2537.28	1	-0.000181	-0.07129	151		0			4271610	Spectrum7792 scans:5137,	130
TRUE	TRUE	(S)QNYPIVQNLQGQmVHQAISPRT(L)	1	2538.29	130.73	26.0853	0	2	Oxidation (+16)	2537.28	1	0.000549	0.2163	151		0			6248490	Spectrum7817 scans:5190,	130
TRUE	TRUE	(S)QNYPIVQNLQGQmVHQAISPRT(L)	1	2538.29	114.94	26.1066	0	2	Oxidation (+16)	2537.28	1	-0.000361	-0.1422	151		0			1758910	Spectrum7772 scans:5083,	130
TRUE	TRUE	(S)QNYPIVQNLQGQmVHQAISPRT(L)	1	846.768	100.76	26.0853	0	2	Oxidation (+16)	2537.28	3	0.000547	0.2155	151		0			6389150	Spectrum14397 scans:5190,	130
TRUE	TRUE	(S)QNYPIVQNLQGQmVHQAISPRT(L)	1	2538.29	99.64	26.0853	0	2	Oxidation (+16)	2537.28	1	0.000919	0.3621	151		0			315717	Spectrum7748 scans:5030,	130
TRUE	TRUE	(S)QNYPIVQNLQGQmVHQAISPRT(L)	1	846.768	98.09	26.0745	0	2	Oxidation (+16)	2537.28	3	0.000727	0.2864	151		0			2887450	Spectrum14440 scans:5241,	130
TRUE	TRUE	(S)QNYPIVQNLQGQmVHQAISPRT(L)	1	846.768	98.03	26.1066	0	2	Oxidation (+16)	2537.28	3	-0.000173	-0.06814	151		0			4268610	Spectrum14351 scans:5137,	130
TRUE	TRUE	(S)QNYPIVQNLQGQmVHQAISPRT(L)	1	846.768	92.55	26.1066	0	2	Oxidation (+16)	2537.28	3	-0.000353	-0.1391	151		0			1858530	Spectrum14307 scans:5083,	130
TRUE	TRUE	(S)QNYPIVQNLQGQmVHQAISPRT(L)	1	846.768	90.5	26.0745	0	2	Oxidation (+16)	2537.28	3	0.000907	0.3573	151		0			549510	Spectrum14265 scans:5030,	130
TRUE	TRUE	(S)QNYPIVQNLQGQmVHQAISPRT(L)	1	846.768	89.64	26.0745	0	2	Oxidation (+16)	2537.28	3	0.000907	0.3573	151		0			726273	Spectrum6833 scans:5030,	130
TRUE	TRUE	(S)QNYPIVQNLQGQmVHQAISPRT(L)	1	2538.29	80.99	26.0206	0	2	Oxidation (+16)	2537.28	1	0.001289	0.5078	151		0			205949	Spectrum7858 scans:5292,	130
TRUE	TRUE	(S)QNYPIVQNLQGQmVHQAISPRT(L)	1	846.768	73.73	25.6467	0	2	Oxidation (+16)	2537.28	3	0.002377	0.9365	151		0			149849	Spectrum14224 scans:4980,	130
TRUE	TRUE	(S)QNYPIVQNLQGQmVHQAISPRT(L)	1	846.768	72.96	25.6467	0	2	Oxidation (+16)	2537.28	3	0.002377	0.9365	151		0			183771	Spectrum6792 scans:4980,	130
TRUE	TRUE	(S)QNYPIVQNLQGQmVHQAISPRT(L)	1	635.328	70.51	26.0097	0	2	Oxidation (+16)	2537.28	4	0.001571	0.6189	151		0			121995	Spectrum14393 scans:5185,	130
TRUE	TRUE	(S)QNYPIVQNLQGQmVHQAISPRT(L)	1	2538.29	67.51	26.0097	0	2	Oxidation (+16)	2537.28	1	0.001579	0.6221	151		0			61589	Spectrum7816 scans:5185,	130
TRUE	TRUE	(S)QNYPIVQNLQGQmVHQAISPRT(L)	1	846.768	58.06	26.0638	0	2	Oxidation (+16)	2537.28	3	0.001087	0.4283	151		0			149797	Spectrum14515 scans:5339,	130
TRUE	TRUE	(S)QNYPIVQNLQGQmVHQAISPRT(L)	1	846.768	57.2	26.0638	0	2	Oxidation (+16)	2537.28	3	0.001087	0.4283	151		0			186212	Spectrum7084 scans:5339,	130
TRUE	TRUE	(S)QNYPIVQNLQGQmVHQAISPRT(L)	1	846.768	56.04	26.0206	0	2	Oxidation (+16)	2537.28	3	0.001297	0.511	151		0			286215	Spectrum14480 scans:5292,	130
TRUE	TRUE	(S)QNYPIVQNLQGQmVHQAISPRT(L)	1	846.768	54.79	26.1066	0	2	Oxidation (+16)	2537.28	3	-0.000173	-0.06814	151		0			6109470	Spectrum6920 scans:5137,	130
TRUE	TRUE	(S)QNYPIVQNLQGQmVHQAISPRT(L)	1	846.768	54.71	26.0853	0	2	Oxidation (+16)	2537.28	3	0.000547	0.2155	151		0			9133870	Spectrum6966 scans:5190,	130
TRUE	TRUE	(S)QNYPIVQNLQGQmVHQAISPRT(L)	1	635.328	53.12	25.8092	0	2	Oxidation (+16)	2537.28	4	0.001811	0.7135	151		0			95067.4	Spectrum14345 scans:5130,	130
TRUE	TRUE	(S)QNYPIVQNLQGQmVHQAISPRT(L)	1	846.768	52.52	26.0745	0	2	Oxidation (+16)	2537.28	3	0.000727	0.2864	151		0			4205810	Spectrum7009 scans:5241,	130
TRUE	TRUE	(S)QNYPIVQNLQGQmVHQAISPRT(L)	1	846.768	51.25	26.1066	0	2	Oxidation (+16)	2537.28	3	-0.000353	-0.1391	151		0			2581090	Spectrum6876 scans:5083,	130
TRUE	TRUE	(S)QNYPIVQNLQGQmVHQAISPRT(L)	1	846.768	44.79	26.0206	0	2	Oxidation (+16)	2537.28	3	0.001297	0.511	151		0			369421	Spectrum7049 scans:5292,	130
TRUE	TRUE	(S)QNYPIVQNLQGQmVHQAISPRT(L)	1	846.768	34.83	26.0745	0	2	Oxidation (+16)	2537.28	3	0.000907	0.3573	151		0			51197.1	Spectrum14578 scans:5429,	130
TRUE	TRUE	(S)QNYPIVQNLQGQmVHQAISPRT(L)	1	635.328	42.87	25.8092	0	2	Oxidation (+16)	2537.28	4	0.001811	0.7135	151		0			61517.1	Spectrum14441 scans:5242,	130
TRUE	TRUE	(S)QNYPIVQNLQGQmVHQAISPRT(L)	1	846.768	31.4	26.0745	0	2	Oxidation (+16)	2537.28	3	0.000907	0.3573	151		0			61558.7	Spectrum7147 scans:5429,	130
TRUE	TRUE	(S)QNYPIVQNLQGQmVHQAISPRT(L)	1	2538.29	54.38	25.6467	0	2	Oxidation (+16)	2537.28	1	0.002379	0.9373	151		0			81494	Spectrum7727 scans:4980,	130
TRUE	TRUE	(S)QNYPIVQNLQGQmVHQAISPRT(L)	1	2538.29	53.99	26.0638	0	2	Oxidation (+16)	2537.28	1	0.001099	0.433	151		0			81255	Spectrum7881 scans:5339,	130
TRUE	TRUE	(S)QNYPIVQNLQGQmVHQAISPRT(L)	1	635.328	51.74	26.0097	0	2	Oxidation (+16)	2537.28	4	0.001571	0.6189	151		0			147363	Spectrum6962 scans:5185,	130
TRUE	TRUE	(S)QNYPIVQNLQGQmVHQAISPRT(L)	1	635.328	49.78	25.8092	0	2	Oxidation (+16)	2537.28	4	0.001811	0.7135	151		0			106294	Spectrum6914 scans:5130,	130
TRUE	TRUE	(S)QNYPIVQNLQGQmVHQAISPRT(L)	1	2538.29	44.42	26.0853	0	2	Oxidation (+16)	2537.28	1	0.000919	0.3621	151		0			16005	Spectrum7912 scans:5429,	130
TRUE	TRUE	(S)QNYPIVQNLQGQmVHQAISPRT(L)	1	846.768	25.59	26.0097	0	2	Oxidation (+16)	2537.28	3	0.001477	0.5819	151		0			29219.4	Spectrum7537 scans:6088,	130
TRUE	TRUE	(S)QNYPIVQNLQGQmVHQAISPRT(L)	1	846.768	25.59	26.0097	0	2	Oxidation (+16)	2537.28	3	0.001477	0.5819	151		0			29219.4	Spectrum14967 scans:6088,	130
TRUE	TRUE	(S)QNYPIVQNLQGQmVHQAISPRT(L)	1	635.328	39.7	25.8092	0	2	Oxidation (+16)	2537.28	4	0.001811	0.7135	151		0			67786	Spectrum7010 scans:5242,	130
TRUE	TRUE	(S)QNYPIVQNLQGQmVHQAISPRT(L)	1	2538.29	36.62	25.8092	0	2	Oxidation (+16)	2537.28	1	0.001819	0.7166	151		0			24855	Spectrum7790 scans:5130,	130
TRUE	TRUE	(S)QNYPIVQNLQGQmVHQAISPRT(L)	1	635.327	23.83	26.0314	0	2	Oxidation (+16)	2537.28	4	-0.001589	-0.626	151		0			33025.2	Spectrum14300 scans:5074,	130
TRUE	TRUE	(S)QNYPIVQNLQGQMVHQAISPRT(L)	1	1261.64	31.52	25.0515	0	2		2521.26	2	-0.02314	-9.175	151		0			22371.7	Spectrum7529 scans:6076,	130
TRUE	TRUE	(S)QNYPIVQNLQGQMVHQAISPRT(L)	0.99	1261.64	31.71	25.0515	0	2		2521.26	2	-0.02314	-9.175	151		0			21411.2	Spectrum14959 scans:6076,	130
TRUE	TRUE	(S)QNYPIVQNLQGQmVHQAISPRT(L)	0.99	2538.29	25.02	25.8092	0	2	Oxidation (+16)	2537.28	1	0.001819	0.7166	151		0			13522	Spectrum7832 scans:5242,	130
TRUE	TRUE	(Q)NYPIVQNLQGQmVHQAISPR(T)	1	770.399	72.87	25	0	2	Oxidation (+16)	2308.18	3	0.000717	0.3105	150		0			163486	Spectrum14280 scans:5050,	131
TRUE	TRUE	(Q)NYPIVQNLQGQmVHQAISPR(T)	1	770.399	72.41	25	0	2	Oxidation (+16)	2308.18	3	0.000717	0.3105	150		0			185236	Spectrum6849 scans:5050,	131
TRUE	TRUE	(Q)NYPIVQNLQGQmVHQAISPR(T)	1	770.399	62.85	25	0	2	Oxidation (+16)	2308.18	3	0.000357	0.1546	150		0			263975	Spectrum14320 scans:5100,	131
TRUE	TRUE	(Q)NYPIVQNLQGQmVHQAISPR(T)	1	770.399	51.87	25	0	2	Oxidation (+16)	2308.18	3	0.000357	0.1546	150		0			304129	Spectrum6889 scans:5100,	131
TRUE	TRUE	(Q)NYPIVQNLQGQmVHQAISPR(T)	1	2309.18	59.64	25	0	2	Oxidation (+16)	2308.18	1	0.000349	0.1512	150		0			142837	Spectrum7778 scans:5100,	131
TRUE	TRUE	(Q)NYPIVQNLQGQmVHQAISPR(T)	1	770.399	35.14	25	0	2	Oxidation (+16)	2308.17	3	-0.000213	-0.09222	150		0			83133.2	Spectrum6804 scans:4994,	131
TRUE	TRUE	(Q)NYPIVQNLQGQmVHQAISPR(T)	1	2309.18	55.34	25	0	2	Oxidation (+16)	2308.18	1	0.000709	0.3071	150		0			70758	Spectrum7755 scans:5050,	131
TRUE	TRUE	(Q)NYPIVQNLQGQmVHQAISPR(T)	1	770.399	35.31	25	0	2	Oxidation (+16)	2308.17	3	-0.000213	-0.09222	150		0			77432.9	Spectrum14236 scans:4994,	131
TRUE	TRUE	(Q)NYPIVQNLQGQmVHQAISPRT(L)	1	804.081	84.61	25	0	2	Oxidation (+16)	2409.22	3	-5.295e-05	-0.02197	151		0			313594	Spectrum14411 scans:5206,	131
TRUE	TRUE	(Q)NYPIVQNLQGQmVHQAISPRT(L)	1	804.082	73.07	25	0	2	Oxidation (+16)	2409.22	3	0.001237	0.5132	151		0			415191	Spectrum14366 scans:5154,	131
TRUE	TRUE	(Q)NYPIVQNLQGQmVHQAISPRT(L)	1	2410.23	61.59	25	0	2	Oxidation (+16)	2409.22	1	-5.095e-05	-0.02114	151		0			187903	Spectrum7820 scans:5206,	131
TRUE	TRUE	(Q)NYPIVQNLQGQmVHQAISPRT(L)	1	804.082	57.04	25	0	2	Oxidation (+16)	2409.22	3	0.001237	0.5132	151		0			513707	Spectrum6935 scans:5154,	131
TRUE	TRUE	(Q)NYPIVQNLQGQmVHQAISPRT(L)	1	804.082	56.73	25	0	2	Oxidation (+16)	2409.23	3	0.003067	1.273	151		0			95320.6	Spectrum14279 scans:5049,	131
TRUE	TRUE	(Q)NYPIVQNLQGQmVHQAISPRT(L)	1	804.082	56.34	25	0	2	Oxidation (+16)	2409.23	3	0.003067	1.273	151		0			105225	Spectrum6848 scans:5049,	131
TRUE	TRUE	(Q)NYPIVQNLQGQmVHQAISPRT(L)	1	804.081	52.88	25	0	2	Oxidation (+16)	2409.22	3	-5.295e-05	-0.02197	151		0			374632	Spectrum6980 scans:5206,	131
TRUE	TRUE	(Q)NYPIVQNLQGQmVHQAISPRT(L)	1	2410.23	48.99	25	0	2	Oxidation (+16)	2409.22	1	0.001229	0.5099	151		0			322082	Spectrum7800 scans:5154,	131
TRUE	TRUE	(Q)NYPIVQNLQGQmVHQAISPRT(L)	1	2410.23	34.4	25	0	2	Oxidation (+16)	2409.22	1	-0.000601	-0.2493	151		0			54238	Spectrum7779 scans:5101,	131
TRUE	TRUE	(Q)NYPIVQNLQGQmVHQAISPRT(L)	1	804.081	21.11	25	0	2	Oxidation (+16)	2409.22	3	-0.000593	-0.246	151		0			132727	Spectrum14321 scans:5101,	131
TRUE	TRUE	(Q)NYPIVQNLQGQmVHQAISPRT(L)	1	804.081	17.73	25	0	2	Oxidation (+16)	2409.22	3	-0.000593	-0.246	151		0			158768	Spectrum6890 scans:5101,	131
TRUE	TRUE	(Q)NYPIVQNLQGQmVHQAISPRT(L)	0.99	2410.23	25.58	25	0	2	Oxidation (+16)	2409.23	1	0.003059	1.269	151		0			50591	Spectrum7754 scans:5049,	131
TRUE	TRUE	(Y)PIVQNLQGQmVHQAISPR(T)	1	678.031	81.83	25	0	2	Oxidation (+16)	2031.07	3	0.001507	0.7416	150		0			75717.5	Spectrum13023 scans:3597,	133
TRUE	TRUE	(Y)PIVQNLQGQmVHQAISPR(T)	1	678.031	81.53	25	0	2	Oxidation (+16)	2031.07	3	0.001507	0.7416	150		0			83140	Spectrum4433 scans:3597,	133
TRUE	TRUE	(Y)PIVQNLQGQmVHQAISPR(T)	0.99	2032.08	23.85	25	0	2	Oxidation (+16)	2031.07	1	0.001509	0.7426	150		0			27890	Spectrum5025 scans:3597,	133
TRUE	TRUE	(Y)PIVQNLQGQmVHQAISPRT(L)	1	711.712	59.63	25	0	2	Oxidation (+16)	2132.11	3	-0.001993	-0.9343	151		0			79439.6	Spectrum13140 scans:3722,	133
TRUE	TRUE	(Y)PIVQNLQGQmVHQAISPRT(L)	1	711.712	59.05	25	0	2	Oxidation (+16)	2132.11	3	-0.001993	-0.9343	151		0			92032	Spectrum5124 scans:3722,	133
TRUE	TRUE	(Y)PIVQNLQGQmVHQAISPRT(L)	1	2133.12	25.64	25	0	2	Oxidation (+16)	2132.11	1	-0.002001	-0.938	151		0			30592	Spectrum6113 scans:3722,	133
TRUE	TRUE	(Q)NLQGQmVHQAISPRT(L)	1	565.959	38.12	25	0	2	Oxidation (+16)	1694.85	3	0.001827	1.077	151		0			22841.5	Spectrum11498 scans:1938,	137
TRUE	TRUE	(Q)NLQGQmVHQAISPRT(L)	1	565.959	37.89	25	0	2	Oxidation (+16)	1694.85	3	0.001827	1.077	151		0			24500.5	Spectrum2198 scans:1938,	137
TRUE	TRUE	(S)EGATPQDLNTmLN(T)	1	710.325	34.26	25	34.26	2	Oxidation (+16)	1418.64	2	0.000483	0.3403	189		0			183584	Spectrum13234 scans:3824,	177
TRUE	TRUE	(S)EGATPQDLNTmLN(T)	1	710.325	29.31	25	29.31	2	Oxidation (+16)	1418.64	2	0.000483	0.3403	189		0			194982	Spectrum5218 scans:3824,	177
TRUE	TRUE	(S)EGATPQDLNTmLNT(V)	1	760.849	23.13	25	23.13	2	Oxidation (+16)	1519.68	2	0.000643	0.4229	190		0			82104.3	Spectrum13513 scans:4139,	177
TRUE	TRUE	(S)EGATPQDLNTmLNT(V)	0.99	760.849	22.11	25	22.11	2	Oxidation (+16)	1519.68	2	0.000643	0.4229	190		0			91831.4	Spectrum5497 scans:4139,	177
TRUE	TRUE	(S)EGATPQDLNTmLNT(V)	0.97	760.849	16.93	25	16.93	2	Oxidation (+16)	1519.68	2	0.001003	0.6596	190		0			29282.1	Spectrum5556 scans:4203,	177
TRUE	TRUE	(S)EGATPQDLNTmLNTVG(G)	1	838.894	30.15	25	30.15	2	Oxidation (+16)	1675.77	2	0.000703	0.4193	192		0			986162	Spectrum6824 scans:5019,	177
TRUE	TRUE	(S)EGATPQDLNTmLNTVG(G)	1	838.894	29.01	25	29.01	2	Oxidation (+16)	1675.77	2	0.000703	0.4193	192		0			812653	Spectrum14256 scans:5019,	177
TRUE	TRUE	(S)EGATPQDLNTmLNTVGGHQ(A)	1	1998.92	120.61	25.6585	119.36	2	Oxidation (+16)	1997.91	1	0.000869	0.4348	195		0			241790	Spectrum6391 scans:4243,	177
TRUE	TRUE	(S)EGATPQDLNTmLNTVGGHQ(A)	1	999.963	113.63	25.6585	111.21	2	Oxidation (+16)	1997.91	2	0.000863	0.4318	195		0			358765	Spectrum13609 scans:4243,	177
TRUE	TRUE	(S)EGATPQDLNTmLNTVGGHQ(A)	1	999.963	110.23	25.6585	108.88	2	Oxidation (+16)	1997.91	2	0.000863	0.4318	195		0			412552	Spectrum5593 scans:4243,	177
TRUE	TRUE	(S)EGATPQDLNTmLNTVGGHQ(A)	1	999.963	93.33	25.6585	87.11	2	Oxidation (+16)	1997.91	2	0.000123	0.06156	195		0			63122.9	Spectrum13556 scans:4186,	177
TRUE	TRUE	(S)EGATPQDLNTmLNTVGGHQ(A)	1	999.963	81.56	25.6585	76.49	2	Oxidation (+16)	1997.91	2	0.000123	0.06156	195		0			67041.7	Spectrum5540 scans:4186,	177
TRUE	TRUE	(S)EGATPQDLNTmLNTVGGHQ(A)	1	666.978	76.33	25.6467	68.47	2	Oxidation (+16)	1997.91	3	0.000287	0.1436	195		0			424111	Spectrum13624 scans:4259,	177
TRUE	TRUE	(S)EGATPQDLNTmLNTVGGHQ(A)	1	666.978	76.03	25.6467	68.7	2	Oxidation (+16)	1997.91	3	0.000287	0.1436	195		0			477328	Spectrum5608 scans:4259,	177
TRUE	TRUE	(S)EGATPQDLNTmLNTVGGHQ(A)	1	666.978	70.29	25.6585	67.95	2	Oxidation (+16)	1997.91	3	0.001037	0.5188	195		0			286410	Spectrum13566 scans:4197,	177
TRUE	TRUE	(S)EGATPQDLNTmLNTVGGHQ(A)	1	666.978	58.68	25.6585	57.3	2	Oxidation (+16)	1997.91	3	0.001037	0.5188	195		0			333508	Spectrum5550 scans:4197,	177
TRUE	TRUE	(S)EGATPQDLNTmLNTVGGHQ(A)	1	1998.92	54.91	25.6467	40.19	2	Oxidation (+16)	1997.91	1	0.000299	0.1496	195		0			203221	Spectrum6402 scans:4259,	177
TRUE	TRUE	(S)EGATPQDLNTmLNTVGGHQ(A)	0.99	1998.92	24.59	25.6585	23.6	2	Oxidation (+16)	1997.91	1	0.001029	0.5148	195		0			142348	Spectrum6358 scans:4197,	177
TRUE	TRUE	(S)EGATPQDLNTmLNTVGGHQ(A)	0.96	1998.92	16.75	25.6585	16.75	2	Oxidation (+16)	1997.91	1	0.000129	0.06456	195		0			9074	Spectrum6354 scans:4186,	177
TRUE	TRUE	(S)EGATPQDLNTmLNTVGGHQA(A)	1	1035.48	60.03	26.3448	60.03	2	Oxidation (+16)	2068.95	2	0.001843	0.8904	196		0			138453	Spectrum13688 scans:4327,	177
TRUE	TRUE	(S)EGATPQDLNTmLNTVGGHQA(A)	1	690.658	37.63	26.2941	36.03	2	Oxidation (+16)	2068.95	3	0.003007	1.453	196		0			83223.6	Spectrum13668 scans:4306,	177
TRUE	TRUE	(S)EGATPQDLNTmLNTVGGHQA(A)	1	1035.48	47.84	26.3448	47.84	2	Oxidation (+16)	2068.95	2	0.001843	0.8904	196		0			161093	Spectrum5672 scans:4327,	177
TRUE	TRUE	(S)EGATPQDLNTmLNTVGGHQA(A)	1	690.658	28.14	26.2941	26.94	2	Oxidation (+16)	2068.95	3	0.003007	1.453	196		0			92036.8	Spectrum5652 scans:4306,	177
TRUE	TRUE	(S)EGATPQDLNTmLNTVGGHQA(A)	1	2069.96	34.15	26.3448	30.83	2	Oxidation (+16)	2068.95	1	0.001849	0.8933	196		0			81188	Spectrum6443 scans:4327,	177
TRUE	TRUE	(S)EGATPQDLNTmLNTVGGHQA(A)	1	2069.96	28.69	26.2941	21.09	2	Oxidation (+16)	2068.95	1	0.002999	1.449	196		0			30209	Spectrum6431 scans:4306,	177
TRUE	TRUE	(S)EGATPQDLNTmLNTVGGHQAA(M)	1	1071	77.01	26.7302	77.01	2	Oxidation (+16)	2139.99	2	0.003083	1.44	197		0			351837	Spectrum13687 scans:4326,	177
TRUE	TRUE	(S)EGATPQDLNTmLNTVGGHQAA(M)	1	1071	69.74	26.6839	69.74	2	Oxidation (+16)	2139.99	2	0.000643	0.3004	197		0			559771	Spectrum13739 scans:4382,	177
TRUE	TRUE	(S)EGATPQDLNTmLNTVGGHQAA(M)	1	1071	64.03	26.7302	64.03	2	Oxidation (+16)	2139.99	2	0.003083	1.44	197		0			403786	Spectrum5671 scans:4326,	177
TRUE	TRUE	(S)EGATPQDLNTmLNTVGGHQAA(M)	1	714.336	55.53	26.7394	55.53	2	Oxidation (+16)	2139.99	3	0.000387	0.1808	197		0			624458	Spectrum13683 scans:4322,	177
TRUE	TRUE	(S)EGATPQDLNTmLNTVGGHQAA(M)	1	714.336	44.54	26.7669	44.54	2	Oxidation (+16)	2139.99	3	-0.000153	-0.07144	197		0			1885170	Spectrum13738 scans:4381,	177
TRUE	TRUE	(S)EGATPQDLNTmLNTVGGHQAA(M)	1	714.336	41.79	26.7394	41.79	2	Oxidation (+16)	2139.99	3	0.000387	0.1808	197		0			758623	Spectrum5667 scans:4322,	177
TRUE	TRUE	(S)EGATPQDLNTmLNTVGGHQAA(M)	1	714.336	40.14	26.7669	40.14	2	Oxidation (+16)	2139.99	3	-0.000153	-0.07144	197		0			2329200	Spectrum5722 scans:4381,	177
TRUE	TRUE	(S)EGATPQDLNTmLNTVGGHQAA(M)	1	1071	52.61	26.6839	52.61	2	Oxidation (+16)	2139.99	2	0.000643	0.3004	197		0			749995	Spectrum5723 scans:4382,	177
TRUE	TRUE	(S)EGATPQDLNTmLNTVGGHQAA(M)	1	2140.99	51.87	26.6839	51.87	2	Oxidation (+16)	2139.99	1	0.000639	0.2985	197		0			459245	Spectrum6474 scans:4382,	177
TRUE	TRUE	(S)EGATPQDLNTmLNTVGGHQAA(M)	1	2141	55.85	26.7302	55.85	2	Oxidation (+16)	2139.99	1	0.003079	1.438	197		0			170602	Spectrum6442 scans:4326,	177
TRUE	TRUE	(S)EGATPQDLNTmLNTVGGHQAA(M)	1	2140.99	47.9	26.7669	47.9	2	Oxidation (+16)	2139.99	1	-0.000171	-0.07985	197		0			1419870	Spectrum6473 scans:4381,	177
TRUE	TRUE	(S)EGATPQDLNTmLNTVGGHQAA(M)	1	2140.99	43.82	26.7394	43.82	2	Oxidation (+16)	2139.99	1	0.000379	0.177	197		0			368929	Spectrum6438 scans:4322,	177
TRUE	TRUE	(S)EGATPQDLNTmLNTVGGHQAAm(Q)	1	1144.52	99.84	27.5967	99.84	2	Oxidation (+16), Oxidation (+16)	2287.02	2	0.002088	0.9126	198		0			205706	Spectrum13587 scans:4219,	177
TRUE	TRUE	(S)EGATPQDLNTmLNTVGGHQAAm(Q)	1	1144.52	80.71	27.5967	80.71	2	Oxidation (+16), Oxidation (+16)	2287.02	2	0.002088	0.9126	198		0			231184	Spectrum5571 scans:4219,	177
TRUE	TRUE	(S)EGATPQDLNTmLNTVGGHQAAm(Q)	1	2288.03	68.13	27.4351	68.13	2	Oxidation (+16), Oxidation (+16)	2287.02	1	0.001604	0.7011	198		0			316235	Spectrum6412 scans:4275,	177
TRUE	TRUE	(S)EGATPQDLNTmLNTVGGHQAAm(Q)	1	1144.52	65.88	27.574	65.88	2	Oxidation (+16), Oxidation (+16)	2287.02	2	0.001608	0.7028	198		0			420065	Spectrum13639 scans:4275,	177
TRUE	TRUE	(S)EGATPQDLNTmLNTVGGHQAAm(Q)	1	763.348	56.39	27.4741	56.39	2	Oxidation (+16), Oxidation (+16)	2287.02	3	0.000312	0.1364	198		0			2707970	Spectrum13623 scans:4258,	177
TRUE	TRUE	(S)EGATPQDLNTmLNTVGGHQAAm(Q)	1	763.348	53.2	27.4741	53.2	2	Oxidation (+16), Oxidation (+16)	2287.02	3	0.000312	0.1364	198		0			3312030	Spectrum5607 scans:4258,	177
TRUE	TRUE	(S)EGATPQDLNTmLNTVGGHQAAm(Q)	1	763.348	51.17	27.5891	51.17	2	Oxidation (+16), Oxidation (+16)	2287.02	3	0.001782	0.7789	198		0			107758	Spectrum13559 scans:4189,	177
TRUE	TRUE	(S)EGATPQDLNTmLNTVGGHQAAm(Q)	1	763.348	45.44	27.5891	45.44	2	Oxidation (+16), Oxidation (+16)	2287.02	3	0.001782	0.7789	198		0			117092	Spectrum5543 scans:4189,	177
TRUE	TRUE	(S)EGATPQDLNTmLNTVGGHQAAm(Q)	1	763.348	33.44	27.5967	33.44	2	Oxidation (+16), Oxidation (+16)	2287.02	3	0.002142	0.9362	198		0			142125	Spectrum13681 scans:4320,	177
TRUE	TRUE	(S)EGATPQDLNTmLNTVGGHQAAm(Q)	1	1144.52	50.75	27.574	50.75	2	Oxidation (+16), Oxidation (+16)	2287.02	2	0.001608	0.7028	198		0			551078	Spectrum5623 scans:4275,	177
TRUE	TRUE	(S)EGATPQDLNTmLNTVGGHQAAm(Q)	1	2288.03	43.77	27.4741	43.77	2	Oxidation (+16), Oxidation (+16)	2287.02	1	0.000304	0.1329	198		0			2136360	Spectrum6401 scans:4258,	177
TRUE	TRUE	(S)EGATPQDLNTmLNTVGGHQAAm(Q)	1	763.348	27.99	27.5967	27.99	2	Oxidation (+16), Oxidation (+16)	2287.02	3	0.002142	0.9362	198		0			154644	Spectrum5665 scans:4320,	177
TRUE	TRUE	(S)EGATPQDLNTmLNTVGGHQAAm(Q)	1	763.347	22.79	27.4115	21.89	2	Oxidation (+16), Oxidation (+16)	2287.02	3	-0.002628	-1.149	198		0			26772.5	Spectrum12573 scans:3097,	177
TRUE	TRUE	(S)EGATPQDLNTmLNTVGGHQAAm(Q)	1	763.347	22.72	27.4115	21.88	2	Oxidation (+16), Oxidation (+16)	2287.02	3	-0.002628	-1.149	198		0			28295.2	Spectrum3983 scans:3097,	177
TRUE	TRUE	(S)EGATPQDLNTmLNTVGGHQAAmQ(M)	1	806.034	67.87	28.0821	67.87	2	Oxidation (+16), Oxidation (+16)	2415.08	3	-1.796e-05	-0.007433	199		0			654415	Spectrum13607 scans:4241,	177
TRUE	TRUE	(S)EGATPQDLNTmLNTVGGHQAAmQ(M)	1	806.034	56.22	28.0956	56.22	2	Oxidation (+16), Oxidation (+16)	2415.08	3	-0.000198	-0.08193	199		0			261569	Spectrum13496 scans:4119,	177
TRUE	TRUE	(S)EGATPQDLNTmLNTVGGHQAAmQ(M)	1	806.034	55.98	28.0414	55.98	2	Oxidation (+16), Oxidation (+16)	2415.08	3	0.000912	0.3775	199		0			5400590	Spectrum13551 scans:4180,	177
TRUE	TRUE	(S)EGATPQDLNTmLNTVGGHQAAmQ(M)	1	806.034	50.43	28.0956	50.43	2	Oxidation (+16), Oxidation (+16)	2415.08	3	-0.000198	-0.08193	199		0			293133	Spectrum5480 scans:4119,	177
TRUE	TRUE	(S)EGATPQDLNTmLNTVGGHQAAmQ(M)	1	806.034	47.47	28.0414	47.47	2	Oxidation (+16), Oxidation (+16)	2415.08	3	0.000912	0.3775	199		0			6591500	Spectrum5535 scans:4180,	177
TRUE	TRUE	(S)EGATPQDLNTmLNTVGGHQAAmQ(M)	1	806.034	45.74	28.0821	45.74	2	Oxidation (+16), Oxidation (+16)	2415.08	3	-1.796e-05	-0.007433	199		0			818021	Spectrum5591 scans:4241,	177
TRUE	TRUE	(S)EGATPQDLNTmLNTVGGHQAAmQ(M)	1	1208.55	61.54	27.7597	61.54	2	Oxidation (+16), Oxidation (+16)	2415.08	2	0.003788	1.568	199		0			148359	Spectrum13514 scans:4140,	177
TRUE	TRUE	(S)EGATPQDLNTmLNTVGGHQAAmQ(M)	1	1208.55	60.2	27.8176	60.2	2	Oxidation (+16), Oxidation (+16)	2415.08	2	0.002568	1.063	199		0			298942	Spectrum13565 scans:4196,	177
TRUE	TRUE	(S)EGATPQDLNTmLNTVGGHQAAmQ(M)	1	1208.55	56.08	27.7597	56.08	2	Oxidation (+16), Oxidation (+16)	2415.08	2	0.003788	1.568	199		0			163299	Spectrum5498 scans:4140,	177
TRUE	TRUE	(S)EGATPQDLNTmLNTVGGHQAAmQ(M)	1	1208.55	48.46	27.8176	48.46	2	Oxidation (+16), Oxidation (+16)	2415.08	2	0.002568	1.063	199		0			397058	Spectrum5549 scans:4196,	177
TRUE	TRUE	(S)EGATPQDLNTmLNTVGGHQAAmQ(M)	1	2416.09	47.86	28.0821	47.56	2	Oxidation (+16), Oxidation (+16)	2415.08	1	-5.959e-06	-0.002466	199		0			422984	Spectrum6389 scans:4241,	177
TRUE	TRUE	(S)EGATPQDLNTmLNTVGGHQAAmQ(M)	1	2416.09	45.26	28.0414	45.26	2	Oxidation (+16), Oxidation (+16)	2415.08	1	0.000914	0.3783	199		0			4245010	Spectrum6350 scans:4180,	177
TRUE	TRUE	(S)EGATPQDLNTmLNTVGGHQAAmQ(M)	1	2416.09	49.41	27.8176	49.41	2	Oxidation (+16), Oxidation (+16)	2415.08	1	0.002574	1.065	199		0			252280	Spectrum6357 scans:4196,	177
TRUE	TRUE	(S)EGATPQDLNTmLNTVGGHQAAmQ(M)	1	806.034	30.52	28.1157	29.25	2	Oxidation (+16), Oxidation (+16)	2415.08	3	-0.000918	-0.3799	199		0			41244.3	Spectrum12430 scans:2944,	177
TRUE	TRUE	(S)EGATPQDLNTmLNTVGGHQAAmQ(M)	1	806.034	27.08	28.1157	25.99	2	Oxidation (+16), Oxidation (+16)	2415.08	3	-0.000918	-0.3799	199		0			42915.6	Spectrum3840 scans:2944,	177
TRUE	TRUE	(S)EGATPQDLNTmLNTVGGHQAAMQ(M)	1	800.703	26.45	28.014	21.99	2	Oxidation (+16)	2399.09	3	0.001747	0.7279	199		0			105737	Spectrum14113 scans:4829,	177
TRUE	TRUE	(S)EGATPQDLNTmLNTVGGHQAAMQ(M)	1	800.703	24.85	28.014	20.9	2	Oxidation (+16)	2399.09	3	0.001747	0.7279	199		0			110830	Spectrum6681 scans:4829,	177
TRUE	TRUE	(S)EGATPQDLNTmLNTVGGHQAAmQ(M)	1	2416.09	31.51	28.0956	31.51	2	Oxidation (+16), Oxidation (+16)	2415.08	1	-0.000186	-0.07697	199		0			98131	Spectrum6318 scans:4119,	177
TRUE	TRUE	(S)EGATPQDLNTmLNTVGGHQAAMQ(M)	1	800.702	21.04	28.1491	14.08	2	Oxidation (+16)	2399.08	3	-0.000833	-0.347	199		0			61777.3	Spectrum6070 scans:4786,	177
TRUE	TRUE	(S)EGATPQDLNTmLNTVGGHQAAmQ(M)	1	806.034	21.68	28.0277	21.68	2	Oxidation (+16), Oxidation (+16)	2415.08	3	0.001092	0.452	199		0			198042	Spectrum13723 scans:4365,	177
TRUE	TRUE	(S)EGATPQDLNTmLNTVGGHQAAmQ(M)	1	2416.09	29.4	27.7597	28.83	2	Oxidation (+16), Oxidation (+16)	2415.08	1	0.003794	1.57	199		0			67388	Spectrum6327 scans:4140,	177
TRUE	TRUE	(S)EGATPQDLNTmLNTVGGHQAAMQ(M)	1	800.702	21.04	28.1491	14.08	2	Oxidation (+16)	2399.08	3	-0.000833	-0.347	199		0			61777.3	Spectrum14086 scans:4786,	177
TRUE	TRUE	(S)EGATPQDLNTmLNTVGGHQAAmQm(L)	1	855.046	56.06	28.5003	56.06	2	Oxidation (+16), Oxidation (+16), Oxidation (+16)	2562.12	3	0.000477	0.1861	200		0			837283	Spectrum13552 scans:4181,	177
TRUE	TRUE	(S)EGATPQDLNTmLNTVGGHQAAmQm(L)	1	855.046	40.55	28.5003	40.55	2	Oxidation (+16), Oxidation (+16), Oxidation (+16)	2562.12	3	0.000477	0.1861	200		0			1051470	Spectrum5536 scans:4181,	177
TRUE	TRUE	(S)EGATPQDLNTmLNTVGGHQAAmQm(L)	1	2563.12	26.01	28.5003	26.01	2	Oxidation (+16), Oxidation (+16), Oxidation (+16)	2562.12	1	0.000469	0.183	200		0			566085	Spectrum6351 scans:4181,	177
TRUE	TRUE	(E)GATPQDLNTmLNTVGGHQAAmQ(M)	0.95	763.019	16.27	27.679	16.22	2	Oxidation (+16), Oxidation (+16)	2286.04	3	-0.000438	-0.1915	199		0			47805.9	Spectrum13362 scans:3965,	178
TRUE	TRUE	(E)GATPQDLNTmLNTVGGHQAAmQ(M)	0.95	763.019	13.98	27.679	13.98	2	Oxidation (+16), Oxidation (+16)	2286.04	3	-0.000438	-0.1915	199		0			52509.7	Spectrum5346 scans:3965,	178
TRUE	TRUE	(G)ATPQDLNTmLNTVGGHQAA(M)	1	977.968	34.8	25.0515	34.8	2	Oxidation (+16)	1953.92	2	4.305e-05	0.02202	197		0			45808	Spectrum13411 scans:4018,	179
TRUE	TRUE	(G)ATPQDLNTmLNTVGGHQAA(M)	1	977.968	34.8	25.0515	34.8	2	Oxidation (+16)	1953.92	2	4.305e-05	0.02202	197		0			45808	Spectrum5395 scans:4018,	179
TRUE	TRUE	(G)ATPQDLNTmLNTVGGHQAAm(Q)	1	701.326	46.4	26.3649	46.4	2	Oxidation (+16), Oxidation (+16)	2100.96	3	0.000332	0.158	198		0			850528	Spectrum13313 scans:3912,	179
TRUE	TRUE	(G)ATPQDLNTmLNTVGGHQAAm(Q)	1	701.327	37.42	26.3548	37.42	2	Oxidation (+16), Oxidation (+16)	2100.96	3	0.000512	0.2436	198		0			195527	Spectrum13262 scans:3857,	179
TRUE	TRUE	(G)ATPQDLNTmLNTVGGHQAAm(Q)	1	701.326	35.24	26.3649	35.24	2	Oxidation (+16), Oxidation (+16)	2100.96	3	0.000332	0.158	198		0			1102780	Spectrum5297 scans:3912,	179
TRUE	TRUE	(G)ATPQDLNTmLNTVGGHQAAm(Q)	1	701.327	34.28	26.3548	34.28	2	Oxidation (+16), Oxidation (+16)	2100.96	3	0.000512	0.2436	198		0			224284	Spectrum5246 scans:3857,	179
TRUE	TRUE	(G)ATPQDLNTmLNTVGGHQAAm(Q)	1	1051.49	26.51	26.3347	26.51	2	Oxidation (+16), Oxidation (+16)	2100.96	2	0.001488	0.7079	198		0			115685	Spectrum13280 scans:3876,	179
TRUE	TRUE	(G)ATPQDLNTmLNTVGGHQAAm(Q)	1	2101.96	24.11	26.3649	24.11	2	Oxidation (+16), Oxidation (+16)	2100.96	1	0.000314	0.1494	198		0			541660	Spectrum6215 scans:3912,	179
TRUE	TRUE	(G)ATPQDLNTmLNTVGGHQAAm(Q)	0.99	1051.49	23.38	26.3347	23.38	2	Oxidation (+16), Oxidation (+16)	2100.96	2	0.001488	0.7079	198		0			122672	Spectrum5264 scans:3876,	179
TRUE	TRUE	(G)ATPQDLNTmLNTVGGHQAAm(Q)	0.96	2101.96	17.95	26.3548	17.95	2	Oxidation (+16), Oxidation (+16)	2100.96	1	0.000504	0.2398	198		0			87172	Spectrum6190 scans:3857,	179
TRUE	TRUE	(G)ATPQDLNTmLNTVGGHQAAmQ(M)	1	744.013	44.92	26.721	44.92	2	Oxidation (+16), Oxidation (+16)	2229.02	3	0.000932	0.418	199		0			170901	Spectrum13197 scans:3784,	179
TRUE	TRUE	(G)ATPQDLNTmLNTVGGHQAAmQ(M)	1	744.013	38.37	26.721	38.37	2	Oxidation (+16), Oxidation (+16)	2229.02	3	0.000932	0.418	199		0			189963	Spectrum5181 scans:3784,	179
TRUE	TRUE	(G)ATPQDLNTmLNTVGGHQAAmQ(M)	1	744.013	34.21	26.8485	34.21	2	Oxidation (+16), Oxidation (+16)	2229.02	3	0.000182	0.08163	199		0			1772970	Spectrum13245 scans:3836,	179
TRUE	TRUE	(G)ATPQDLNTmLNTVGGHQAAmQ(M)	1	1115.52	46.57	26.6087	46.57	2	Oxidation (+16), Oxidation (+16)	2229.02	2	0.001968	0.8825	199		0			90471.5	Spectrum13257 scans:3851,	179
TRUE	TRUE	(G)ATPQDLNTmLNTVGGHQAAmQ(M)	1	1115.52	35.3	26.6087	35.3	2	Oxidation (+16), Oxidation (+16)	2229.02	2	0.001968	0.8825	199		0			103503	Spectrum5241 scans:3851,	179
TRUE	TRUE	(G)ATPQDLNTmLNTVGGHQAAmQ(M)	1	744.013	22.63	26.8485	22.63	2	Oxidation (+16), Oxidation (+16)	2229.02	3	0.000182	0.08163	199		0			2232790	Spectrum5229 scans:3836,	179
TRUE	TRUE	(G)ATPQDLNTmLNTVGGHQAAmQ(M)	1	744.012	18.8	26.8574	18.8	2	Oxidation (+16), Oxidation (+16)	2229.01	3	-0.000718	-0.322	199		0			45501.9	Spectrum5288 scans:3902,	179
TRUE	TRUE	(G)ATPQDLNTmLNTVGGHQAAmQ(M)	1	744.012	20.97	26.8574	20.97	2	Oxidation (+16), Oxidation (+16)	2229.01	3	-0.000718	-0.322	199		0			43133.6	Spectrum13304 scans:3902,	179
TRUE	TRUE	(G)ATPQDLNTmLNTVGGHQAAmQ(M)	0.98	2230.02	20.11	26.8215	20.11	2	Oxidation (+16), Oxidation (+16)	2229.02	1	0.000194	0.08701	199		0			1089250	Spectrum6179 scans:3836,	179
TRUE	TRUE	(N)EEAAEWDRLHPVH(A)	1	794.879	38.06	25	38.06	2		1587.74	2	0.0004381	0.2757	219		0			87144.1	Spectrum12777 scans:3326,	207
TRUE	TRUE	(N)EEAAEWDRLHPVH(A)	1	794.879	30.34	25	30.34	2		1587.74	2	0.0004381	0.2757	219		0			97081.7	Spectrum4187 scans:3326,	207
TRUE	TRUE	(N)EEAAEWDRLHPVH(A)	1	1588.75	26.84	25	26.84	2		1587.74	1	0.0004341	0.2732	219		0			26373	Spectrum4894 scans:3326,	207
TRUE	TRUE	(N)EEAAEWDRLHPVH(A)	0.97	530.255	12.86	25	12.86	2		1587.74	3	0.0006721	0.423	219		0			801141	Spectrum12805 scans:3358,	207
TRUE	TRUE	(N)EEAAEWDRLHPVHAGPIAPGQ(M)	1	760.71	19.02	25.0243	12.7	2		2279.11	3	-0.0003379	-0.1482	227		0			68965.9	Spectrum5974 scans:4671,	207
TRUE	TRUE	(N)EEAAEWDRLHPVHAGPIAPGQ(M)	1	760.71	20.85	25.0243	13.77	2		2279.11	3	-0.0003379	-0.1482	227		0			66509.6	Spectrum13990 scans:4671,	207
TRUE	TRUE	(N)EEAAEWDRLHPVHAGPIAPGQ(M)	0.98	570.784	18.19	25.092	12.98	2		2279.11	4	0.0002461	0.1079	227		0			50999.7	Spectrum13986 scans:4667,	207
TRUE	TRUE	(N)EEAAEWDRLHPVHAGPIAPGQ(M)	0.95	570.784	18.18	25.092	12.98	2		2279.11	4	0.0002461	0.1079	227		0			51664.2	Spectrum5970 scans:4667,	207
TRUE	TRUE	(N)EEAAEWDRLHPVHAGPIAPGQmR(E)	1	646.568	43.35	26.6464	43.35	2	Oxidation (+16)	2582.25	4	-2.895e-05	-0.01121	229		0			198757	Spectrum13347 scans:3948,	207
TRUE	TRUE	(N)EEAAEWDRLHPVHAGPIAPGQmR(E)	1	646.568	32.38	26.6464	32.38	2	Oxidation (+16)	2582.25	4	-2.895e-05	-0.01121	229		0			239550	Spectrum5331 scans:3948,	207
TRUE	TRUE	(N)EEAAEWDRLHPVHAGPIAPGQmR(E)	1	2583.25	24.04	26.6464	24.04	2	Oxidation (+16)	2582.25	1	-2.095e-05	-0.00811	229		0			139880	Spectrum6240 scans:3948,	207
TRUE	TRUE	(E)EAAEWDRLHPVH(A)	0.99	487.241	13.64	25	13.64	2		1458.7	3	0.0006121	0.4193	219		0			76753.3	Spectrum4008 scans:3125,	208
TRUE	TRUE	(E)EAAEWDRLHPVH(A)	0.98	487.241	13.66	25	13.66	2		1458.7	3	0.0006121	0.4193	219		0			75828.2	Spectrum12598 scans:3125,	208
TRUE	TRUE	(Q)NANPDcKTILKALGPGATLEE(M)	0.99	738.048	14.34	25	14.34	2	Carbamidomethyl (+57)	2211.12	3	0.0007868	0.3557	345		0			51089.6	Spectrum7564 scans:6131,	325
TRUE	TRUE	(Q)NANPDcKTILKALGPGATLEE(M)	0.99	738.048	14.34	25	14.34	2	Carbamidomethyl (+57)	2211.12	3	0.0007868	0.3557	345		0			50590	Spectrum14994 scans:6131,	325
TRUE	TRUE	(Q)NANPDcKTILKALGPGATLEEm(M)	1	787.06	30.34	25.1851	30.34	2	Carbamidomethyl (+57), Oxidation (+16)	2358.16	3	0.002362	1.001	346		0			297750	Spectrum14948 scans:6058,	325
TRUE	TRUE	(Q)NANPDcKTILKALGPGATLEEm(M)	1	787.06	22.82	25.1851	22.82	2	Carbamidomethyl (+57), Oxidation (+16)	2358.16	3	0.002362	1.001	346		0			328068	Spectrum7518 scans:6058,	325
TRUE	TRUE	(Q)NANPDcKTILKALGPGATLEEmm(T)	1	836.072	24.98	27.16	24.98	2	Carbamidomethyl (+57), Oxidation (+16), Oxidation (+16)	2505.19	3	0.002287	0.9124	347		0			130034	Spectrum14937 scans:6035,	325
TRUE	TRUE	(Q)NANPDcKTILKALGPGATLEEmm(T)	1	836.072	22.05	27.16	22.05	2	Carbamidomethyl (+57), Oxidation (+16), Oxidation (+16)	2505.19	3	0.002287	0.9124	347		0			138308	Spectrum7507 scans:6035,	325
TRUE	TRUE	(K)ALGPGATLEEmmTAcQGVGGPGHK(A)	1	801.036	40.79	27.8319	40.79	2	Oxidation (+16), Oxidation (+16), Carbamidomethyl (+57)	2400.09	3	-0.0005333	-0.2221	359		0			70139.8	Spectrum4365 scans:3524,	336
TRUE	TRUE	(K)ALGPGATLEEmmTAcQGVGGPGHK(A)	1	801.036	40.12	27.8319	40.12	2	Oxidation (+16), Oxidation (+16), Carbamidomethyl (+57)	2400.09	3	-0.0005333	-0.2221	359		0			64044.9	Spectrum12955 scans:3524,	336
TRUE	TRUE	(K)ALGPGATLEEMMtACQGVGGPGHK(A)	0.98	798.025	20.68	27.7452	1.41	2	Phospho (+80)	2391.05	3	0.009271	3.876	359		0			70497.6	Spectrum13165 scans:3749,	336
TRUE	TRUE	(K)ALGPGATLEEmmTAcQGVGGPGHKA(R)	1	824.718	26.27	27.4974	26.27	2	Oxidation (+16), Oxidation (+16), Carbamidomethyl (+57)	2471.13	3	0.007287	2.948	360		0			35405.2	Spectrum4342 scans:3499,	336
TRUE	TRUE	(K)ALGPGATLEEmmTAcQGVGGPGHKA(R)	1	824.718	26.27	27.4974	26.27	2	Oxidation (+16), Oxidation (+16), Carbamidomethyl (+57)	2471.13	3	0.007287	2.948	360		0			35405.2	Spectrum12932 scans:3499,	336
TRUE	TRUE	(G)GPGHKARVLAEAmSQVTNPAT(I)	1	2151.1	77.21	25	77.21	2	Oxidation (+16)	2150.09	1	0.000269	0.1251	375		0			196362	Spectrum3440 scans:2473,	355
TRUE	TRUE	(G)GPGHKARVLAEAmSQVTNPAT(I)	1	717.704	59.23	25	59.23	2	Oxidation (+16)	2150.09	3	0.000267	0.1241	375		0			336916	Spectrum11992 scans:2473,	355
TRUE	TRUE	(G)GPGHKARVLAEAmSQVTNPAT(I)	1	717.704	56.32	25	56.32	2	Oxidation (+16)	2150.09	3	0.000627	0.2915	375		0			247137	Spectrum12115 scans:2604,	355
TRUE	TRUE	(G)GPGHKARVLAEAmSQVTNPAT(I)	1	717.704	41.82	25	41.82	2	Oxidation (+16)	2150.09	3	0.000627	0.2915	375		0			306659	Spectrum3525 scans:2604,	355
TRUE	TRUE	(G)GPGHKARVLAEAmSQVTNPAT(I)	1	2151.1	60.71	25	60.71	2	Oxidation (+16)	2150.09	1	0.000639	0.2971	375		0			86307.4	Spectrum4519 scans:2604,	355
TRUE	TRUE	(G)GPGHKARVLAEAmSQVTNPAT(I)	1	717.704	34.63	25	34.63	2	Oxidation (+16)	2150.09	3	0.000267	0.1241	375		0			455414	Spectrum2693 scans:2473,	355
TRUE	TRUE	(G)GPGHKARVLAEAmSQVTNPAT(I)	0.99	717.705	14.21	25	14.21	2	Oxidation (+16)	2150.09	3	0.001557	0.7238	375		0			70787.5	Spectrum2639 scans:2415,	355
TRUE	TRUE	(G)GPGHKARVLAEAmSQVTNPAT(I)	0.99	717.705	14.89	25	14.89	2	Oxidation (+16)	2150.09	3	0.002097	0.9749	375		0			68338.7	Spectrum12054 scans:2539,	355
TRUE	TRUE	(G)GPGHKARVLAEAmSQVTNPAT(I)	0.99	717.705	14.81	25	14.81	2	Oxidation (+16)	2150.09	3	0.001557	0.7238	375		0			65683.8	Spectrum11938 scans:2415,	355
TRUE	TRUE	(T)NPATImIQKGNFRNQR(K)	0.97	1903.99	16.88	25	16.88	2	Oxidation (+16)	1902.98	1	-0.000451	-0.2368	387		0			1773.6	Spectrum3283 scans:2199,	372
TRUE	TRUE	(T)NPATImIQKGNFRNQRKT(V)	1	2133.14	41.31	25	41.31	2	Oxidation (+16)	2132.13	1	0.000879	0.4121	389		0			327255	Spectrum2895 scans:1623,	372
TRUE	TRUE	(T)NPATImIQKGNFRNQRKT(V)	1	534.039	21.35	25	21.35	2	Oxidation (+16)	2132.13	4	0.000891	0.4177	389		0			646962	Spectrum11204 scans:1623,	372
END OF FILE

## Sheet: p24_NoDM
Valid	Assigned	Sequence	Prob	Mascot Ion score	Mascot Identity score	Modifications	Mascot Delta Ion Score	Observed	NTT	Actual Mass	Charge	Delta Da	Delta PPM	Stop	Retention Time	# Other Proteins	Intensity	Other Proteins	TIC	Spectrum ID	Start
TRUE	TRUE	(Y)PIVQNIQGQMVH(Q)	1	70.14	25		70.14	682.362	2	1362.71	2	0.0006181	0.4532	144	2017	0			793188	SpectrumID: "6173"; File: "X:\ClientData\2020_Clients\SadeghNS\SenguptaS\200311\QE_Plus\Data\Corrected_IDs_Use_this\TB-CS-200311_SadeghNS_SS_6_80p.raw"	133
TRUE	TRUE	(Y)PIVQNIQGQmVH(Q)	1	68.06	25	Oxidation (+16)	68.06	690.359	2	1378.7	2	0.000223	0.1617	144	1483	0			999377	SpectrumID: "4198"; File: "X:\ClientData\2020_Clients\SadeghNS\SenguptaS\200311\QE_Plus\Data\Corrected_IDs_Use_this\TB-CS-200311_SadeghNS_SS_6_80p.raw"	133
TRUE	TRUE	(Y)PIVQNIQGQmVH(Q)	1	57.87	25	Oxidation (+16)	57.87	690.359	2	1378.7	2	-0.000277	-0.2007	144	1472	0			516665	SpectrumID: "4156"; File: "X:\ClientData\2020_Clients\SadeghNS\SenguptaS\200311\QE_Plus\Data\Corrected_IDs_Use_this\TB-CS-200311_SadeghNS_SS_6_80p.raw"	133
TRUE	TRUE	(Y)PIVQNIQGQmVH(Q)	1	32.91	25	Oxidation (+16)	32.91	460.575	2	1378.7	3	-0.000223	-0.1616	144	1473	0			225153	SpectrumID: "4162"; File: "X:\ClientData\2020_Clients\SadeghNS\SenguptaS\200311\QE_Plus\Data\Corrected_IDs_Use_this\TB-CS-200311_SadeghNS_SS_6_80p.raw"	133
TRUE	TRUE	(Y)PIVQNIQGQmVH(Q)	1	30.52	25	Oxidation (+16)	30.52	460.575	2	1378.7	3	-0.000493	-0.3573	144	1487	0			86613.8	SpectrumID: "4214"; File: "X:\ClientData\2020_Clients\SadeghNS\SenguptaS\200311\QE_Plus\Data\Corrected_IDs_Use_this\TB-CS-200311_SadeghNS_SS_6_80p.raw"	133
TRUE	TRUE	(Y)PIVQNIQGQmVH(Q)	1	32.77	25	Oxidation (+16)	32.77	690.36	2	1378.7	2	0.001803	1.307	144	1496	0			53205.8	SpectrumID: "4248"; File: "X:\ClientData\2020_Clients\SadeghNS\SenguptaS\200311\QE_Plus\Data\Corrected_IDs_Use_this\TB-CS-200311_SadeghNS_SS_6_80p.raw"	133
TRUE	TRUE	(Y)PIVQNIQGQMVH(Q)	1	31.62	25		31.62	682.362	2	1362.71	2	0.001358	0.9959	144	2030	0			63640.6	SpectrumID: "6223"; File: "X:\ClientData\2020_Clients\SadeghNS\SenguptaS\200311\QE_Plus\Data\Corrected_IDs_Use_this\TB-CS-200311_SadeghNS_SS_6_80p.raw"	133
TRUE	TRUE	(Y)PIVQNIQGQMVHQAISPR(T)	1	89.98	25		89.98	672.699	2	2015.07	3	0.0001521	0.07542	150	2289	0			355081	SpectrumID: "7162"; File: "X:\ClientData\2020_Clients\SadeghNS\SenguptaS\200311\QE_Plus\Data\Corrected_IDs_Use_this\TB-CS-200311_SadeghNS_SS_6_80p.raw"	133
TRUE	TRUE	(Y)PIVQNIQGQmVHQAISPR(T)	1	84.57	25	Oxidation (+16)	84.57	678.031	2	2031.07	3	0.001327	0.6531	150	1719	0			27316500	SpectrumID: "5064"; File: "X:\ClientData\2020_Clients\SadeghNS\SenguptaS\200311\QE_Plus\Data\Corrected_IDs_Use_this\TB-CS-200311_SadeghNS_SS_6_80p.raw"	133
TRUE	TRUE	(Y)PIVQNIQGQMVHQAISPR(T)	1	84.56	25		84.56	672.699	2	2015.07	3	0.0006921	0.3433	150	2301	0			5555740	SpectrumID: "7206"; File: "X:\ClientData\2020_Clients\SadeghNS\SenguptaS\200311\QE_Plus\Data\Corrected_IDs_Use_this\TB-CS-200311_SadeghNS_SS_6_80p.raw"	133
TRUE	TRUE	(Y)PIVQNIQGQMVHQAISPR(T)	1	78.03	25		78.03	672.699	2	2015.07	3	0.0001521	0.07542	150	2312	0			458753	SpectrumID: "7240"; File: "X:\ClientData\2020_Clients\SadeghNS\SenguptaS\200311\QE_Plus\Data\Corrected_IDs_Use_this\TB-CS-200311_SadeghNS_SS_6_80p.raw"	133
TRUE	TRUE	(Y)PIVQNIQGQmVHQAISPR(T)	1	66.39	25	Oxidation (+16)	66.39	678.03	2	2031.07	3	0.001147	0.5645	150	1708	0			566459	SpectrumID: "5023"; File: "X:\ClientData\2020_Clients\SadeghNS\SenguptaS\200311\QE_Plus\Data\Corrected_IDs_Use_this\TB-CS-200311_SadeghNS_SS_6_80p.raw"	133
TRUE	TRUE	(Y)PIVQNIQGQmVHQAISPR(T)	1	64.49	25	Oxidation (+16)	64.49	678.03	2	2031.07	3	0.000397	0.1954	150	1731	0			9664740	SpectrumID: "5109"; File: "X:\ClientData\2020_Clients\SadeghNS\SenguptaS\200311\QE_Plus\Data\Corrected_IDs_Use_this\TB-CS-200311_SadeghNS_SS_6_80p.raw"	133
TRUE	TRUE	(Y)PIVQNIQGqmVHQAISPR(T)	1	63.74	25	Deamidated (+1), Oxidation (+16)	15.1	678.357	2	2032.05	3	-0.002169	-1.067	150	1818	0			237243	SpectrumID: "5433"; File: "X:\ClientData\2020_Clients\SadeghNS\SenguptaS\200311\QE_Plus\Data\Corrected_IDs_Use_this\TB-CS-200311_SadeghNS_SS_6_80p.raw"	133
TRUE	TRUE	(Y)PIVQNIQGQmVHQAISPR(T)	1	65.44	25	Oxidation (+16)	65.44	1016.54	2	2031.07	2	0.000363	0.1787	150	1718	0			180116	SpectrumID: "5061"; File: "X:\ClientData\2020_Clients\SadeghNS\SenguptaS\200311\QE_Plus\Data\Corrected_IDs_Use_this\TB-CS-200311_SadeghNS_SS_6_80p.raw"	133
TRUE	TRUE	(Y)PIVQNIQGQmVHQAISPR(T)	1	53.84	25	Oxidation (+16)	53.84	678.03	2	2031.07	3	0.000397	0.1954	150	1743	0			964725	SpectrumID: "5154"; File: "X:\ClientData\2020_Clients\SadeghNS\SenguptaS\200311\QE_Plus\Data\Corrected_IDs_Use_this\TB-CS-200311_SadeghNS_SS_6_80p.raw"	133
TRUE	TRUE	(Y)PIVQNIQGQmVHQAISPR(T)	1	56.1	25	Oxidation (+16)	56.1	678.031	2	2031.07	3	0.002797	1.376	150	1769	0			247199	SpectrumID: "5249"; File: "X:\ClientData\2020_Clients\SadeghNS\SenguptaS\200311\QE_Plus\Data\Corrected_IDs_Use_this\TB-CS-200311_SadeghNS_SS_6_80p.raw"	133
TRUE	TRUE	(Y)PIVQNIQGQmVHQAISPR(T)	1	44.07	25	Oxidation (+16)	44.07	678.031	2	2031.07	3	0.001327	0.6531	150	1756	0			399546	SpectrumID: "5202"; File: "X:\ClientData\2020_Clients\SadeghNS\SenguptaS\200311\QE_Plus\Data\Corrected_IDs_Use_this\TB-CS-200311_SadeghNS_SS_6_80p.raw"	133
TRUE	TRUE	(Y)PIVQNIQGQMVHQAISPR(T)	1	39.34	25		39.34	672.7	2	2015.08	3	0.003812	1.891	150	2322	0			76584.5	SpectrumID: "7278"; File: "X:\ClientData\2020_Clients\SadeghNS\SenguptaS\200311\QE_Plus\Data\Corrected_IDs_Use_this\TB-CS-200311_SadeghNS_SS_6_80p.raw"	133
TRUE	TRUE	(Y)PIVQNIQGQmVHQAISPR(T)	0.98	50.75	25	Oxidation (+16)	50.75	508.775	2	2031.07	4	0.002151	1.059	150	1713	0			213706	SpectrumID: "5043"; File: "X:\ClientData\2020_Clients\SadeghNS\SenguptaS\200311\QE_Plus\Data\Corrected_IDs_Use_this\TB-CS-200311_SadeghNS_SS_6_80p.raw"	133
TRUE	TRUE	(Y)PIVQNIQGQmVHQAISPR(T)	0.96	43.22	25	Oxidation (+16)	43.22	508.775	2	2031.07	4	0.000831	0.409	150	1727	0			1025070	SpectrumID: "5095"; File: "X:\ClientData\2020_Clients\SadeghNS\SenguptaS\200311\QE_Plus\Data\Corrected_IDs_Use_this\TB-CS-200311_SadeghNS_SS_6_80p.raw"	133
TRUE	TRUE	(Y)PIVQNIQGQMVHQAISPR(T)	0.95	17.73	25		17.73	672.698	2	2015.07	3	-0.0002079	-0.1031	150	2335	0			33144.8	SpectrumID: "7323"; File: "X:\ClientData\2020_Clients\SadeghNS\SenguptaS\200311\QE_Plus\Data\Corrected_IDs_Use_this\TB-CS-200311_SadeghNS_SS_6_80p.raw"	133
TRUE	TRUE	(Y)PIVQNIQGQMVHQAISPRT(L)	1	71.5	25		71.5	706.381	2	2116.12	3	0.0004921	0.2324	151	2314	0			525441	SpectrumID: "7247"; File: "X:\ClientData\2020_Clients\SadeghNS\SenguptaS\200311\QE_Plus\Data\Corrected_IDs_Use_this\TB-CS-200311_SadeghNS_SS_6_80p.raw"	133
TRUE	TRUE	(Y)PIVQNIQGQMVHQAISPRT(L)	1	71.05	25		71.05	706.381	2	2116.12	3	0.0006721	0.3174	151	2326	0			4635320	SpectrumID: "7292"; File: "X:\ClientData\2020_Clients\SadeghNS\SenguptaS\200311\QE_Plus\Data\Corrected_IDs_Use_this\TB-CS-200311_SadeghNS_SS_6_80p.raw"	133
TRUE	TRUE	(Y)PIVQNIQGQmVHQAISPRT(L)	1	67.14	25	Oxidation (+16)	67.14	711.713	2	2132.12	3	0.001667	0.7815	151	1763	0			31714600	SpectrumID: "5229"; File: "X:\ClientData\2020_Clients\SadeghNS\SenguptaS\200311\QE_Plus\Data\Corrected_IDs_Use_this\TB-CS-200311_SadeghNS_SS_6_80p.raw"	133
TRUE	TRUE	(Y)PIVQNIQGQmVHQAISPRT(L)	1	62.12	25	Oxidation (+16)	62.12	711.713	2	2132.12	3	0.000197	0.09238	151	1788	0			427981	SpectrumID: "5323"; File: "X:\ClientData\2020_Clients\SadeghNS\SenguptaS\200311\QE_Plus\Data\Corrected_IDs_Use_this\TB-CS-200311_SadeghNS_SS_6_80p.raw"	133
TRUE	TRUE	(Y)PIVQNIQGQmVHQAISPRT(L)	1	58.86	25	Oxidation (+16)	58.86	711.713	2	2132.12	3	0.000737	0.3455	151	1750	0			1023350	SpectrumID: "5181"; File: "X:\ClientData\2020_Clients\SadeghNS\SenguptaS\200311\QE_Plus\Data\Corrected_IDs_Use_this\TB-CS-200311_SadeghNS_SS_6_80p.raw"	133
TRUE	TRUE	(Y)PIVQNIQGQmVHQAISPRT(L)	1	58.67	25	Oxidation (+16)	58.67	711.712	2	2132.12	3	-0.000553	-0.2592	151	1776	0			4430060	SpectrumID: "5274"; File: "X:\ClientData\2020_Clients\SadeghNS\SenguptaS\200311\QE_Plus\Data\Corrected_IDs_Use_this\TB-CS-200311_SadeghNS_SS_6_80p.raw"	133
TRUE	TRUE	(Y)PIVQNIQGQMVHQAISPRT(L)	1	48.77	25		48.77	706.381	2	2116.12	3	-7.794e-05	-0.03681	151	2339	0			352787	SpectrumID: "7337"; File: "X:\ClientData\2020_Clients\SadeghNS\SenguptaS\200311\QE_Plus\Data\Corrected_IDs_Use_this\TB-CS-200311_SadeghNS_SS_6_80p.raw"	133
TRUE	TRUE	(Y)PIVQNIQGqmVHQAISPRT(L)	1	47.57	25	Deamidated (+1), Oxidation (+16)	8.13	712.04	2	2133.1	3	-0.000899	-0.4212	151	1857	0			182184	SpectrumID: "5578"; File: "X:\ClientData\2020_Clients\SadeghNS\SenguptaS\200311\QE_Plus\Data\Corrected_IDs_Use_this\TB-CS-200311_SadeghNS_SS_6_80p.raw"	133
TRUE	TRUE	(Y)PIVQNIQGQmVHQAISPRT(L)	1	51.93	25	Oxidation (+16)	51.93	1067.07	2	2132.12	2	0.001723	0.8078	151	1761	0			199600	SpectrumID: "5222"; File: "X:\ClientData\2020_Clients\SadeghNS\SenguptaS\200311\QE_Plus\Data\Corrected_IDs_Use_this\TB-CS-200311_SadeghNS_SS_6_80p.raw"	133
TRUE	TRUE	(Y)PIVQNIQGQmVHqAISPRT(L)	0.95	21.9	25	Oxidation (+16), Deamidated (+1)	11.36	712.042	2	2133.1	3	0.004591	2.151	151	1878	0			43186.7	SpectrumID: "5657"; File: "X:\ClientData\2020_Clients\SadeghNS\SenguptaS\200311\QE_Plus\Data\Corrected_IDs_Use_this\TB-CS-200311_SadeghNS_SS_6_80p.raw"	133
TRUE	TRUE	(Y)PIVQNIQGQmVHQAISPRTL(N)	1	34.51	25	Oxidation (+16)	34.51	749.408	2	2245.2	3	0.001127	0.5018	152	2221	0			92579.2	SpectrumID: "6921"; File: "X:\ClientData\2020_Clients\SadeghNS\SenguptaS\200311\QE_Plus\Data\Corrected_IDs_Use_this\TB-CS-200311_SadeghNS_SS_6_80p.raw"	133
TRUE	TRUE	(P)IVQNIQGQMVH(Q)	1	57.29	25		57.29	633.835	2	1265.66	2	0.0006981	0.5511	144	1536	0			962241	SpectrumID: "4392"; File: "X:\ClientData\2020_Clients\SadeghNS\SenguptaS\200311\QE_Plus\Data\Corrected_IDs_Use_this\TB-CS-200311_SadeghNS_SS_6_80p.raw"	134
TRUE	TRUE	(P)IVQNIQGQMVH(Q)	1	48.26	25		48.26	633.835	2	1265.66	2	0.0001981	0.1564	144	1524	0			248207	SpectrumID: "4349"; File: "X:\ClientData\2020_Clients\SadeghNS\SenguptaS\200311\QE_Plus\Data\Corrected_IDs_Use_this\TB-CS-200311_SadeghNS_SS_6_80p.raw"	134
TRUE	TRUE	(P)IVQNIQGQmVH(Q)	1	44.53	25	Oxidation (+16)	44.53	641.832	2	1281.65	2	-7.695e-05	-0.05999	144	1061	0			202404	SpectrumID: "2644"; File: "X:\ClientData\2020_Clients\SadeghNS\SenguptaS\200311\QE_Plus\Data\Corrected_IDs_Use_this\TB-CS-200311_SadeghNS_SS_6_80p.raw"	134
TRUE	TRUE	(P)IVQNIQGQmVH(Q)	1	41.74	25	Oxidation (+16)	41.74	641.832	2	1281.65	2	0.000283	0.2207	144	1048	0			1521130	SpectrumID: "2599"; File: "X:\ClientData\2020_Clients\SadeghNS\SenguptaS\200311\QE_Plus\Data\Corrected_IDs_Use_this\TB-CS-200311_SadeghNS_SS_6_80p.raw"	134
TRUE	TRUE	(P)IVQNIQGQmVH(Q)	1	33.88	25	Oxidation (+16)	33.88	641.832	2	1281.65	2	0.000403	0.3142	144	1037	0			670275	SpectrumID: "2557"; File: "X:\ClientData\2020_Clients\SadeghNS\SenguptaS\200311\QE_Plus\Data\Corrected_IDs_Use_this\TB-CS-200311_SadeghNS_SS_6_80p.raw"	134
TRUE	TRUE	(P)IVQNIQGQmVH(Q)	1	30.87	25	Oxidation (+16)	30.87	641.832	2	1281.65	2	0.000283	0.2207	144	1074	0			124957	SpectrumID: "2692"; File: "X:\ClientData\2020_Clients\SadeghNS\SenguptaS\200311\QE_Plus\Data\Corrected_IDs_Use_this\TB-CS-200311_SadeghNS_SS_6_80p.raw"	134
TRUE	TRUE	(P)IVQNIQGQmVH(Q)	0.99	27.22	25	Oxidation (+16)	27.22	641.833	2	1281.65	2	0.000523	0.4078	144	1087	0			78599.9	SpectrumID: "2741"; File: "X:\ClientData\2020_Clients\SadeghNS\SenguptaS\200311\QE_Plus\Data\Corrected_IDs_Use_this\TB-CS-200311_SadeghNS_SS_6_80p.raw"	134
TRUE	TRUE	(P)IVQNIQGQMVHQAISPR(T)	1	81.44	25		81.44	640.348	2	1918.02	3	0.001182	0.616	150	1940	0			1776750	SpectrumID: "5886"; File: "X:\ClientData\2020_Clients\SadeghNS\SenguptaS\200311\QE_Plus\Data\Corrected_IDs_Use_this\TB-CS-200311_SadeghNS_SS_6_80p.raw"	134
TRUE	TRUE	(P)IVQNIQGQmVHQAISPR(T)	1	76.06	25	Oxidation (+16)	76.06	645.68	2	1934.02	3	0.001997	1.032	150	1410	0			2701260	SpectrumID: "3925"; File: "X:\ClientData\2020_Clients\SadeghNS\SenguptaS\200311\QE_Plus\Data\Corrected_IDs_Use_this\TB-CS-200311_SadeghNS_SS_6_80p.raw"	134
TRUE	TRUE	(P)IVQNIQGQmVHQAISPR(T)	1	61.8	25	Oxidation (+16)	61.8	645.68	2	1934.02	3	0.002177	1.125	150	1422	0			269815	SpectrumID: "3973"; File: "X:\ClientData\2020_Clients\SadeghNS\SenguptaS\200311\QE_Plus\Data\Corrected_IDs_Use_this\TB-CS-200311_SadeghNS_SS_6_80p.raw"	134
TRUE	TRUE	(P)IVQNIQGQMVHQAISPR(T)	1	59.22	25		59.22	640.348	2	1918.02	3	0.001002	0.5222	150	1928	0			603378	SpectrumID: "5845"; File: "X:\ClientData\2020_Clients\SadeghNS\SenguptaS\200311\QE_Plus\Data\Corrected_IDs_Use_this\TB-CS-200311_SadeghNS_SS_6_80p.raw"	134
TRUE	TRUE	(P)IVQNIQGQmVHQAISPR(T)	1	53.93	25	Oxidation (+16)	53.93	645.679	2	1934.02	3	0.000527	0.2724	150	1395	0			1199760	SpectrumID: "3872"; File: "X:\ClientData\2020_Clients\SadeghNS\SenguptaS\200311\QE_Plus\Data\Corrected_IDs_Use_this\TB-CS-200311_SadeghNS_SS_6_80p.raw"	134
TRUE	TRUE	(P)IVQNIQGQmVHQAISPR(T)	1	36.64	25	Oxidation (+16)	36.64	645.68	2	1934.02	3	0.001457	0.753	150	1435	0			105164	SpectrumID: "4021"; File: "X:\ClientData\2020_Clients\SadeghNS\SenguptaS\200311\QE_Plus\Data\Corrected_IDs_Use_this\TB-CS-200311_SadeghNS_SS_6_80p.raw"	134
TRUE	TRUE	(P)IVQNIQGQMVHQAISPRT(L)	1	71.24	25		71.24	674.03	2	2019.07	3	5.206e-05	0.02577	151	1967	0			772439	SpectrumID: "5990"; File: "X:\ClientData\2020_Clients\SadeghNS\SenguptaS\200311\QE_Plus\Data\Corrected_IDs_Use_this\TB-CS-200311_SadeghNS_SS_6_80p.raw"	134
TRUE	TRUE	(P)IVQNIQGQmVHQAISPRT(L)	1	69.1	25	Oxidation (+16)	69.1	679.362	2	2035.06	3	0.000867	0.4258	151	1459	0			5530780	SpectrumID: "4108"; File: "X:\ClientData\2020_Clients\SadeghNS\SenguptaS\200311\QE_Plus\Data\Corrected_IDs_Use_this\TB-CS-200311_SadeghNS_SS_6_80p.raw"	134
TRUE	TRUE	(P)IVQNIQGQMVHQAISPRT(L)	1	59.95	25		59.95	674.03	2	2019.07	3	0.0004121	0.204	151	1980	0			1687170	SpectrumID: "6036"; File: "X:\ClientData\2020_Clients\SadeghNS\SenguptaS\200311\QE_Plus\Data\Corrected_IDs_Use_this\TB-CS-200311_SadeghNS_SS_6_80p.raw"	134
TRUE	TRUE	(P)IVQNIQGQmVHQAISPRT(L)	1	59.33	25	Oxidation (+16)	59.33	679.362	2	2035.06	3	0.000507	0.249	151	1471	0			3982640	SpectrumID: "4154"; File: "X:\ClientData\2020_Clients\SadeghNS\SenguptaS\200311\QE_Plus\Data\Corrected_IDs_Use_this\TB-CS-200311_SadeghNS_SS_6_80p.raw"	134
TRUE	TRUE	(P)IVQNIQGQmVHQAISPRT(L)	1	46.43	25	Oxidation (+16)	46.43	679.363	2	2035.07	3	0.002337	1.148	151	1447	0			307515	SpectrumID: "4066"; File: "X:\ClientData\2020_Clients\SadeghNS\SenguptaS\200311\QE_Plus\Data\Corrected_IDs_Use_this\TB-CS-200311_SadeghNS_SS_6_80p.raw"	134
TRUE	TRUE	(P)IVQNIQGQmVHQAISPRT(L)	1	40.07	25	Oxidation (+16)	40.07	679.362	2	2035.06	3	0.001047	0.5142	151	1483	0			352293	SpectrumID: "4199"; File: "X:\ClientData\2020_Clients\SadeghNS\SenguptaS\200311\QE_Plus\Data\Corrected_IDs_Use_this\TB-CS-200311_SadeghNS_SS_6_80p.raw"	134
TRUE	TRUE	(Q)NIQGQmVHQAISPRTL(N)	1	32.51	25	Oxidation (+16)	32.51	603.653	2	1807.94	3	0.000927	0.5125	152	1679	0			255994	SpectrumID: "4916"; File: "X:\ClientData\2020_Clients\SadeghNS\SenguptaS\200311\QE_Plus\Data\Corrected_IDs_Use_this\TB-CS-200311_SadeghNS_SS_6_80p.raw"	137
TRUE	TRUE	(Q)NIQGQmVHQAISPRTL(N)	1	29.14	25	Oxidation (+16)	29.14	603.653	2	1807.94	3	-0.000183	-0.1011	152	1665	0			157704	SpectrumID: "4867"; File: "X:\ClientData\2020_Clients\SadeghNS\SenguptaS\200311\QE_Plus\Data\Corrected_IDs_Use_this\TB-CS-200311_SadeghNS_SS_6_80p.raw"	137
TRUE	TRUE	(Q)NIQGQmVHQAISPRTLN(A)	0.98	20.21	25	Oxidation (+16)	20.21	641.667	2	1921.98	3	0.001047	0.5445	153	1461	0			640993	SpectrumID: "4117"; File: "X:\ClientData\2020_Clients\SadeghNS\SenguptaS\200311\QE_Plus\Data\Corrected_IDs_Use_this\TB-CS-200311_SadeghNS_SS_6_80p.raw"	137
TRUE	TRUE	(Q)GQmVHQAISPRTL(N)	1	28.17	25	Oxidation (+16)	28.17	485.258	2	1452.75	3	0.000627	0.4313	152	1358	0			68108.8	SpectrumID: "3734"; File: "X:\ClientData\2020_Clients\SadeghNS\SenguptaS\200311\QE_Plus\Data\Corrected_IDs_Use_this\TB-CS-200311_SadeghNS_SS_6_80p.raw"	140
TRUE	TRUE	(M)VHQAISPRTLN(A)	1	34.75	25		34.75	412.567	2	1234.68	3	-0.0003279	-0.2654	153	1016	0			49668.9	SpectrumID: "2480"; File: "X:\ClientData\2020_Clients\SadeghNS\SenguptaS\200311\QE_Plus\Data\Corrected_IDs_Use_this\TB-CS-200311_SadeghNS_SS_6_80p.raw"	143
TRUE	TRUE	(F)SPEVIPmFSALS(E)	1	53.17	25	Oxidation (+16)	53.17	647.324	2	1292.63	2	0.001603	1.239	176	2954	0			67168.9	SpectrumID: "9364"; File: "X:\ClientData\2020_Clients\SadeghNS\SenguptaS\200311\QE_Plus\Data\Corrected_IDs_Use_this\TB-CS-200311_SadeghNS_SS_6_80p.raw"	165
TRUE	TRUE	(F)SPEVIPmFSALS(E)	1	48.54	25	Oxidation (+16)	48.54	647.324	2	1292.63	2	0.000503	0.3889	176	2966	0			197168	SpectrumID: "9394"; File: "X:\ClientData\2020_Clients\SadeghNS\SenguptaS\200311\QE_Plus\Data\Corrected_IDs_Use_this\TB-CS-200311_SadeghNS_SS_6_80p.raw"	165
TRUE	TRUE	(F)SALSEGATPQDLNTmLN(T)	0.99	26.42	25	Oxidation (+16)	26.42	889.418	2	1776.82	2	0.002183	1.228	189	2282	0			286729	SpectrumID: "7139"; File: "X:\ClientData\2020_Clients\SadeghNS\SenguptaS\200311\QE_Plus\Data\Corrected_IDs_Use_this\TB-CS-200311_SadeghNS_SS_6_80p.raw"	173
TRUE	TRUE	(S)EGATPQDLNTmLN(T)	1	37.11	25	Oxidation (+16)	37.11	710.324	2	1418.63	2	-0.000617	-0.4346	189	1811	0			462990	SpectrumID: "5408"; File: "X:\ClientData\2020_Clients\SadeghNS\SenguptaS\200311\QE_Plus\Data\Corrected_IDs_Use_this\TB-CS-200311_SadeghNS_SS_6_80p.raw"	177
TRUE	TRUE	(S)EGATPQDLNTMLNT(V)	1	39.58	25		39.58	752.851	2	1503.69	2	-0.0001819	-0.1209	190	2639	0			380089	SpectrumID: "8321"; File: "X:\ClientData\2020_Clients\SadeghNS\SenguptaS\200311\QE_Plus\Data\Corrected_IDs_Use_this\TB-CS-200311_SadeghNS_SS_6_80p.raw"	177
TRUE	TRUE	(S)EGATPQDLNTmLNT(V)	0.99	27.16	25	Oxidation (+16)	27.16	760.849	2	1519.68	2	0.000643	0.4229	190	1932	0			693415	SpectrumID: "5856"; File: "X:\ClientData\2020_Clients\SadeghNS\SenguptaS\200311\QE_Plus\Data\Corrected_IDs_Use_this\TB-CS-200311_SadeghNS_SS_6_80p.raw"	177
TRUE	TRUE	(S)EGATPQDLNTmLNTVG(G)	1	40.5	25	Oxidation (+16)	40.5	838.893	2	1675.77	2	-0.000277	-0.1652	192	2238	0			6719160	SpectrumID: "6983"; File: "X:\ClientData\2020_Clients\SadeghNS\SenguptaS\200311\QE_Plus\Data\Corrected_IDs_Use_this\TB-CS-200311_SadeghNS_SS_6_80p.raw"	177
TRUE	TRUE	(S)EGATPQDLNTMLNTVG(G)	0.99	24.74	25		24.41	830.896	2	1659.78	2	1.806e-05	0.01087	192	2861	0			296123	SpectrumID: "9097"; File: "X:\ClientData\2020_Clients\SadeghNS\SenguptaS\200311\QE_Plus\Data\Corrected_IDs_Use_this\TB-CS-200311_SadeghNS_SS_6_80p.raw"	177
TRUE	TRUE	(S)EGATPQDLNTmLNTVG(G)	0.98	23.04	25	Oxidation (+16)	23.04	838.894	2	1675.77	2	-0.000157	-0.0936	192	2250	0			1711410	SpectrumID: "7023"; File: "X:\ClientData\2020_Clients\SadeghNS\SenguptaS\200311\QE_Plus\Data\Corrected_IDs_Use_this\TB-CS-200311_SadeghNS_SS_6_80p.raw"	177
TRUE	TRUE	(S)EGATPQDLNTmLNTVGGH(Q)	1	81.57	25	Oxidation (+16)	81.57	935.934	2	1869.85	2	0.000143	0.07646	194	1973	0			367350	SpectrumID: "6010"; File: "X:\ClientData\2020_Clients\SadeghNS\SenguptaS\200311\QE_Plus\Data\Corrected_IDs_Use_this\TB-CS-200311_SadeghNS_SS_6_80p.raw"	177
TRUE	TRUE	(S)EGATPQDLNTMLNTVGGH(Q)	1	76.05	25		76.05	927.937	2	1853.86	2	0.001758	0.9478	194	2747	0			83496.4	SpectrumID: "8701"; File: "X:\ClientData\2020_Clients\SadeghNS\SenguptaS\200311\QE_Plus\Data\Corrected_IDs_Use_this\TB-CS-200311_SadeghNS_SS_6_80p.raw"	177
TRUE	TRUE	(S)EGATPQDLNTmLNTVGGH(Q)	1	61.42	25	Oxidation (+16)	61.42	624.292	2	1869.85	3	7.705e-05	0.04118	194	1963	0			181969	SpectrumID: "5973"; File: "X:\ClientData\2020_Clients\SadeghNS\SenguptaS\200311\QE_Plus\Data\Corrected_IDs_Use_this\TB-CS-200311_SadeghNS_SS_6_80p.raw"	177
TRUE	TRUE	(S)EGATPQDLNTmLNTVGGH(Q)	1	53.62	25	Oxidation (+16)	53.62	624.292	2	1869.85	3	0.000617	0.3298	194	1977	0			184110	SpectrumID: "6025"; File: "X:\ClientData\2020_Clients\SadeghNS\SenguptaS\200311\QE_Plus\Data\Corrected_IDs_Use_this\TB-CS-200311_SadeghNS_SS_6_80p.raw"	177
TRUE	TRUE	(S)EGATPQDLNTmLNTVGGHQ(A)	1	84.68	25	Oxidation (+16)	84.68	999.964	2	1997.91	2	0.001483	0.7419	195	1948	0			1889360	SpectrumID: "5919"; File: "X:\ClientData\2020_Clients\SadeghNS\SenguptaS\200311\QE_Plus\Data\Corrected_IDs_Use_this\TB-CS-200311_SadeghNS_SS_6_80p.raw"	177
TRUE	TRUE	(S)EGATPQDLNTmLNTVGGHQ(A)	1	74.99	25	Oxidation (+16)	74.99	666.978	2	1997.91	3	0.000857	0.4288	195	1948	0			5167970	SpectrumID: "5916"; File: "X:\ClientData\2020_Clients\SadeghNS\SenguptaS\200311\QE_Plus\Data\Corrected_IDs_Use_this\TB-CS-200311_SadeghNS_SS_6_80p.raw"	177
TRUE	TRUE	(S)EGATPQDLNTMLNTVGGHQ(A)	1	79.65	25		79.65	991.965	2	1981.92	2	-0.0005619	-0.2834	195	2728	0			673157	SpectrumID: "8635"; File: "X:\ClientData\2020_Clients\SadeghNS\SenguptaS\200311\QE_Plus\Data\Corrected_IDs_Use_this\TB-CS-200311_SadeghNS_SS_6_80p.raw"	177
TRUE	TRUE	(S)EGATPQDLNTmLNTVGGHQ(A)	1	80.5	25	Oxidation (+16)	80.5	999.964	2	1997.91	2	0.001363	0.6819	195	1960	0			966422	SpectrumID: "5962"; File: "X:\ClientData\2020_Clients\SadeghNS\SenguptaS\200311\QE_Plus\Data\Corrected_IDs_Use_this\TB-CS-200311_SadeghNS_SS_6_80p.raw"	177
TRUE	TRUE	(S)EGATPQDLNTmLNTVGGHQ(A)	1	70.34	25	Oxidation (+16)	70.34	999.965	2	1997.91	2	0.003423	1.712	195	1934	0			261233	SpectrumID: "5867"; File: "X:\ClientData\2020_Clients\SadeghNS\SenguptaS\200311\QE_Plus\Data\Corrected_IDs_Use_this\TB-CS-200311_SadeghNS_SS_6_80p.raw"	177
TRUE	TRUE	(S)EGATPQDLNTmLNTVGGHQ(A)	1	58.22	25	Oxidation (+16)	58.22	666.978	2	1997.91	3	0.000857	0.4288	195	1960	0			2832670	SpectrumID: "5961"; File: "X:\ClientData\2020_Clients\SadeghNS\SenguptaS\200311\QE_Plus\Data\Corrected_IDs_Use_this\TB-CS-200311_SadeghNS_SS_6_80p.raw"	177
TRUE	TRUE	(S)EGATPQDLNTmLNTVGGHQ(A)	1	50.7	25	Oxidation (+16)	50.7	666.978	2	1997.91	3	-7.295e-05	-0.03649	195	1973	0			147792	SpectrumID: "6012"; File: "X:\ClientData\2020_Clients\SadeghNS\SenguptaS\200311\QE_Plus\Data\Corrected_IDs_Use_this\TB-CS-200311_SadeghNS_SS_6_80p.raw"	177
TRUE	TRUE	(S)EGATPQDLNTmLNTVGGHQ(A)	1	49.05	25	Oxidation (+16)	49.05	666.978	2	1997.91	3	0.000107	0.05355	195	1933	0			458803	SpectrumID: "5863"; File: "X:\ClientData\2020_Clients\SadeghNS\SenguptaS\200311\QE_Plus\Data\Corrected_IDs_Use_this\TB-CS-200311_SadeghNS_SS_6_80p.raw"	177
TRUE	TRUE	(S)EGATPQDLNTMLNTVGGHQ(A)	1	45.84	25		45.84	661.646	2	1981.92	3	4.206e-05	0.02121	195	2728	0			669673	SpectrumID: "8634"; File: "X:\ClientData\2020_Clients\SadeghNS\SenguptaS\200311\QE_Plus\Data\Corrected_IDs_Use_this\TB-CS-200311_SadeghNS_SS_6_80p.raw"	177
TRUE	TRUE	(S)EGATPQDLNTmLNTVGGHQ(A)	0.99	28.44	25	Oxidation (+16)	28.44	666.977	2	1997.91	3	-0.001333	-0.6668	195	1986	0			76303.7	SpectrumID: "6060"; File: "X:\ClientData\2020_Clients\SadeghNS\SenguptaS\200311\QE_Plus\Data\Corrected_IDs_Use_this\TB-CS-200311_SadeghNS_SS_6_80p.raw"	177
TRUE	TRUE	(S)EGATPQDLNTMLNTVGGHQA(A)	1	97.57	25		97.57	1027.49	2	2052.96	2	0.001898	0.9241	196	2737	0			403300	SpectrumID: "8669"; File: "X:\ClientData\2020_Clients\SadeghNS\SenguptaS\200311\QE_Plus\Data\Corrected_IDs_Use_this\TB-CS-200311_SadeghNS_SS_6_80p.raw"	177
TRUE	TRUE	(S)EGATPQDLNTmLNTVGGHQA(A)	1	89.74	25	Oxidation (+16)	89.74	1035.48	2	2068.95	2	0.001123	0.5425	196	1996	0			2092390	SpectrumID: "6097"; File: "X:\ClientData\2020_Clients\SadeghNS\SenguptaS\200311\QE_Plus\Data\Corrected_IDs_Use_this\TB-CS-200311_SadeghNS_SS_6_80p.raw"	177
TRUE	TRUE	(S)EGATPQDLNTmLNTVGGHQA(A)	1	77.72	25	Oxidation (+16)	77.72	1035.48	2	2068.95	2	0.001363	0.6585	196	2009	0			366704	SpectrumID: "6144"; File: "X:\ClientData\2020_Clients\SadeghNS\SenguptaS\200311\QE_Plus\Data\Corrected_IDs_Use_this\TB-CS-200311_SadeghNS_SS_6_80p.raw"	177
TRUE	TRUE	(S)EGATPQDLNTmLNTVGGHQA(A)	1	64.46	25	Oxidation (+16)	64.46	690.657	2	2068.95	3	0.000787	0.3802	196	1988	0			8543630	SpectrumID: "6066"; File: "X:\ClientData\2020_Clients\SadeghNS\SenguptaS\200311\QE_Plus\Data\Corrected_IDs_Use_this\TB-CS-200311_SadeghNS_SS_6_80p.raw"	177
TRUE	TRUE	(S)EGATPQDLNTmLNTVGGHQA(A)	1	73.61	25	Oxidation (+16)	73.61	1035.48	2	2068.95	2	0.001123	0.5425	196	1982	0			896149	SpectrumID: "6043"; File: "X:\ClientData\2020_Clients\SadeghNS\SenguptaS\200311\QE_Plus\Data\Corrected_IDs_Use_this\TB-CS-200311_SadeghNS_SS_6_80p.raw"	177
TRUE	TRUE	(S)EGATPQDLNTMLNTVGGHQA(A)	1	60.95	25		60.95	685.325	2	2052.95	3	0.0001821	0.08864	196	2737	0			584336	SpectrumID: "8667"; File: "X:\ClientData\2020_Clients\SadeghNS\SenguptaS\200311\QE_Plus\Data\Corrected_IDs_Use_this\TB-CS-200311_SadeghNS_SS_6_80p.raw"	177
TRUE	TRUE	(S)EGATPQDLNTmLNTVGGHQA(A)	1	60.57	25	Oxidation (+16)	60.57	690.657	2	2068.95	3	0.000247	0.1194	196	1977	0			467830	SpectrumID: "6027"; File: "X:\ClientData\2020_Clients\SadeghNS\SenguptaS\200311\QE_Plus\Data\Corrected_IDs_Use_this\TB-CS-200311_SadeghNS_SS_6_80p.raw"	177
TRUE	TRUE	(S)EGATPQDLNTmLNTVGGHQAA(M)	1	73.25	25	Oxidation (+16)	73.25	1071	2	2139.99	2	0.000643	0.3004	197	2000	0			2661450	SpectrumID: "6112"; File: "X:\ClientData\2020_Clients\SadeghNS\SenguptaS\200311\QE_Plus\Data\Corrected_IDs_Use_this\TB-CS-200311_SadeghNS_SS_6_80p.raw"	177
TRUE	TRUE	(S)EGATPQDLNTmLNTVGGHQAA(M)	1	75.05	25	Oxidation (+16)	75.05	1071	2	2139.99	2	0.001363	0.6366	197	2012	0			2243260	SpectrumID: "6156"; File: "X:\ClientData\2020_Clients\SadeghNS\SenguptaS\200311\QE_Plus\Data\Corrected_IDs_Use_this\TB-CS-200311_SadeghNS_SS_6_80p.raw"	177
TRUE	TRUE	(S)EGATPQDLNTMLNTVGGHQAA(M)	1	70.54	25		70.54	1063	2	2123.99	2	-4.194e-05	-0.01974	197	2739	0			830237	SpectrumID: "8675"; File: "X:\ClientData\2020_Clients\SadeghNS\SenguptaS\200311\QE_Plus\Data\Corrected_IDs_Use_this\TB-CS-200311_SadeghNS_SS_6_80p.raw"	177
TRUE	TRUE	(S)EGATPQDLNTmLNTVGGHQAA(M)	1	68.15	25	Oxidation (+16)	68.15	1071	2	2139.99	2	-0.000337	-0.1574	197	1989	0			642838	SpectrumID: "6071"; File: "X:\ClientData\2020_Clients\SadeghNS\SenguptaS\200311\QE_Plus\Data\Corrected_IDs_Use_this\TB-CS-200311_SadeghNS_SS_6_80p.raw"	177
TRUE	TRUE	(S)EGATPQDLNTmLNTVGGHQAA(M)	1	47.5	25	Oxidation (+16)	47.5	714.336	2	2139.99	3	0.001107	0.5171	197	2008	0			11445500	SpectrumID: "6142"; File: "X:\ClientData\2020_Clients\SadeghNS\SenguptaS\200311\QE_Plus\Data\Corrected_IDs_Use_this\TB-CS-200311_SadeghNS_SS_6_80p.raw"	177
TRUE	TRUE	(S)EGATPQDLNTMLNTVGGHQAA(M)	1	43.59	25		43.59	709.004	2	2123.99	3	0.0001121	0.05273	197	2740	0			2275770	SpectrumID: "8679"; File: "X:\ClientData\2020_Clients\SadeghNS\SenguptaS\200311\QE_Plus\Data\Corrected_IDs_Use_this\TB-CS-200311_SadeghNS_SS_6_80p.raw"	177
TRUE	TRUE	(S)EGATPQDLNTmLNTVGGHQAA(M)	1	42.92	25	Oxidation (+16)	42.92	714.336	2	2139.99	3	0.000207	0.09671	197	1996	0			11225400	SpectrumID: "6096"; File: "X:\ClientData\2020_Clients\SadeghNS\SenguptaS\200311\QE_Plus\Data\Corrected_IDs_Use_this\TB-CS-200311_SadeghNS_SS_6_80p.raw"	177
TRUE	TRUE	(S)EGATPQDLNTmLNTVGGHQAA(M)	1	38.13	25	Oxidation (+16)	38.13	714.336	2	2139.99	3	0.000207	0.09671	197	2020	0			705274	SpectrumID: "6187"; File: "X:\ClientData\2020_Clients\SadeghNS\SenguptaS\200311\QE_Plus\Data\Corrected_IDs_Use_this\TB-CS-200311_SadeghNS_SS_6_80p.raw"	177
TRUE	TRUE	(S)EGATPQDLNTmLNTVGGHQAA(M)	1	37.63	25	Oxidation (+16)	37.63	714.336	2	2139.99	3	-0.000723	-0.3377	197	1985	0			249059	SpectrumID: "6054"; File: "X:\ClientData\2020_Clients\SadeghNS\SenguptaS\200311\QE_Plus\Data\Corrected_IDs_Use_this\TB-CS-200311_SadeghNS_SS_6_80p.raw"	177
TRUE	TRUE	(S)EGATPQDLNTmLNTVGGHQAA(M)	1	32.17	25	Oxidation (+16)	32.17	714.336	2	2139.99	3	-0.000363	-0.1695	197	2033	0			260293	SpectrumID: "6233"; File: "X:\ClientData\2020_Clients\SadeghNS\SenguptaS\200311\QE_Plus\Data\Corrected_IDs_Use_this\TB-CS-200311_SadeghNS_SS_6_80p.raw"	177
TRUE	TRUE	(S)EGATPQDLNTmLNTVGGHQAA(M)	0.99	25.81	25	Oxidation (+16)	25.81	1071	2	2139.99	2	-0.000337	-0.1574	197	2024	0			78866	SpectrumID: "6202"; File: "X:\ClientData\2020_Clients\SadeghNS\SenguptaS\200311\QE_Plus\Data\Corrected_IDs_Use_this\TB-CS-200311_SadeghNS_SS_6_80p.raw"	177
TRUE	TRUE	(S)EGATPQDLNTmLNTVGGHQAAm(Q)	1	66.63	25	Oxidation (+16), Oxidation (+16)	43.88	763.348	2	2287.02	3	0.000672	0.2937	198	1968	0			4716400	SpectrumID: "5991"; File: "X:\ClientData\2020_Clients\SadeghNS\SenguptaS\200311\QE_Plus\Data\Corrected_IDs_Use_this\TB-CS-200311_SadeghNS_SS_6_80p.raw"	177
TRUE	TRUE	(S)EGATPQDLNTmLNTVGGHQAAm(Q)	1	69.57	25	Oxidation (+16), Oxidation (+16)	67.41	1144.52	2	2287.02	2	0.002588	1.131	198	1965	0			442763	SpectrumID: "5979"; File: "X:\ClientData\2020_Clients\SadeghNS\SenguptaS\200311\QE_Plus\Data\Corrected_IDs_Use_this\TB-CS-200311_SadeghNS_SS_6_80p.raw"	177
TRUE	TRUE	(S)EGATPQDLNTmLNTVGGHQAAm(Q)	1	57.02	25	Oxidation (+16), Oxidation (+16)	44.58	763.348	2	2287.02	3	0.001032	0.4511	198	1956	0			4773830	SpectrumID: "5946"; File: "X:\ClientData\2020_Clients\SadeghNS\SenguptaS\200311\QE_Plus\Data\Corrected_IDs_Use_this\TB-CS-200311_SadeghNS_SS_6_80p.raw"	177
TRUE	TRUE	(S)EGATPQDLNTMLNTVGGHQAAm(Q)	1	51.85	25	Oxidation (+16)	46.92	758.015	2	2271.02	3	-0.001973	-0.8684	198	2720	0			341027	SpectrumID: "8608"; File: "X:\ClientData\2020_Clients\SadeghNS\SenguptaS\200311\QE_Plus\Data\Corrected_IDs_Use_this\TB-CS-200311_SadeghNS_SS_6_80p.raw"	177
TRUE	TRUE	(S)EGATPQDLNTMLNTVGGHQAAm(Q)	1	49.05	25	Oxidation (+16)	42.92	1136.52	2	2271.03	2	0.000663	0.2918	198	2725	0			87256.3	SpectrumID: "8625"; File: "X:\ClientData\2020_Clients\SadeghNS\SenguptaS\200311\QE_Plus\Data\Corrected_IDs_Use_this\TB-CS-200311_SadeghNS_SS_6_80p.raw"	177
TRUE	TRUE	(S)EGATPQDLNTmLNTVGGHQAAm(Q)	1	41.68	25	Oxidation (+16), Oxidation (+16)	32.44	763.348	2	2287.02	3	0.000852	0.3724	198	1980	0			209399	SpectrumID: "6037"; File: "X:\ClientData\2020_Clients\SadeghNS\SenguptaS\200311\QE_Plus\Data\Corrected_IDs_Use_this\TB-CS-200311_SadeghNS_SS_6_80p.raw"	177
TRUE	TRUE	(S)EGATPQDLNTmLNTVGGHQAAm(Q)	1	48.14	25	Oxidation (+16), Oxidation (+16)	41.97	1144.52	2	2287.02	2	0.000628	0.2745	198	1951	0			218936	SpectrumID: "5929"; File: "X:\ClientData\2020_Clients\SadeghNS\SenguptaS\200311\QE_Plus\Data\Corrected_IDs_Use_this\TB-CS-200311_SadeghNS_SS_6_80p.raw"	177
TRUE	TRUE	(S)EGATPQDLNTmLNTVGGHQAAm(Q)	1	37.28	25	Oxidation (+16), Oxidation (+16)	37.28	763.348	2	2287.02	3	0.000132	0.05771	198	1999	0			54098.4	SpectrumID: "6110"; File: "X:\ClientData\2020_Clients\SadeghNS\SenguptaS\200311\QE_Plus\Data\Corrected_IDs_Use_this\TB-CS-200311_SadeghNS_SS_6_80p.raw"	177
TRUE	TRUE	(S)EGATPQDLNTmLNTVGGHQAAm(Q)	1	37.08	25	Oxidation (+16), Oxidation (+16)	37.08	763.348	2	2287.02	3	0.001212	0.5297	198	1945	0			307912	SpectrumID: "5905"; File: "X:\ClientData\2020_Clients\SadeghNS\SenguptaS\200311\QE_Plus\Data\Corrected_IDs_Use_this\TB-CS-200311_SadeghNS_SS_6_80p.raw"	177
TRUE	TRUE	(S)EGATPQDLNTmLNTVGGHQAAM(Q)	1	29.64	25	Oxidation (+16)	28.07	758.016	2	2271.03	3	0.000607	0.2672	198	2295	0			303643	SpectrumID: "7185"; File: "X:\ClientData\2020_Clients\SadeghNS\SenguptaS\200311\QE_Plus\Data\Corrected_IDs_Use_this\TB-CS-200311_SadeghNS_SS_6_80p.raw"	177
TRUE	TRUE	(S)EGATPQDLNTmLNTVGGHQAAM(Q)	0.96	18.73	25	Oxidation (+16)	18.41	758.016	2	2271.03	3	0.000397	0.1748	198	2307	0			45840	SpectrumID: "7223"; File: "X:\ClientData\2020_Clients\SadeghNS\SenguptaS\200311\QE_Plus\Data\Corrected_IDs_Use_this\TB-CS-200311_SadeghNS_SS_6_80p.raw"	177
TRUE	TRUE	(S)EGATPQDLNTMLNTVGGHQAAmQ(M)	1	64.73	25	Oxidation (+16)	62.83	800.702	2	2399.08	3	-0.000443	-0.1846	199	2705	0			396447	SpectrumID: "8551"; File: "X:\ClientData\2020_Clients\SadeghNS\SenguptaS\200311\QE_Plus\Data\Corrected_IDs_Use_this\TB-CS-200311_SadeghNS_SS_6_80p.raw"	177
TRUE	TRUE	(S)EGATPQDLNTmLNTVGGHQAAmQ(M)	1	64.23	25	Oxidation (+16), Oxidation (+16)	64.23	806.034	2	2415.08	3	0.000912	0.3775	199	1936	0			2979590	SpectrumID: "5871"; File: "X:\ClientData\2020_Clients\SadeghNS\SenguptaS\200311\QE_Plus\Data\Corrected_IDs_Use_this\TB-CS-200311_SadeghNS_SS_6_80p.raw"	177
TRUE	TRUE	(S)EGATPQDLNTmLNTVGGHQAAmQ(M)	1	60.16	25	Oxidation (+16), Oxidation (+16)	60.16	806.034	2	2415.08	3	-0.001098	-0.4544	199	1921	0			304027	SpectrumID: "5818"; File: "X:\ClientData\2020_Clients\SadeghNS\SenguptaS\200311\QE_Plus\Data\Corrected_IDs_Use_this\TB-CS-200311_SadeghNS_SS_6_80p.raw"	177
TRUE	TRUE	(S)EGATPQDLNTmLNTVGGHQAAmQ(M)	1	59.2	25	Oxidation (+16), Oxidation (+16)	59.2	806.034	2	2415.08	3	0.001092	0.452	199	1948	0			1590830	SpectrumID: "5917"; File: "X:\ClientData\2020_Clients\SadeghNS\SenguptaS\200311\QE_Plus\Data\Corrected_IDs_Use_this\TB-CS-200311_SadeghNS_SS_6_80p.raw"	177
TRUE	TRUE	(S)EGATPQDLNTmLNTVGGHQAAMQ(M)	1	39.68	25	Oxidation (+16)	37.4	800.703	2	2399.09	3	0.001027	0.4279	199	2165	0			157702	SpectrumID: "6718"; File: "X:\ClientData\2020_Clients\SadeghNS\SenguptaS\200311\QE_Plus\Data\Corrected_IDs_Use_this\TB-CS-200311_SadeghNS_SS_6_80p.raw"	177
TRUE	TRUE	(S)EGATPQDLNTmLNTVGGHQAAmQ(M)	1	35.15	25	Oxidation (+16), Oxidation (+16)	35.15	1208.55	2	2415.08	2	0.004288	1.775	199	1947	0			44311.3	SpectrumID: "5915"; File: "X:\ClientData\2020_Clients\SadeghNS\SenguptaS\200311\QE_Plus\Data\Corrected_IDs_Use_this\TB-CS-200311_SadeghNS_SS_6_80p.raw"	177
TRUE	TRUE	(S)EGATPQDLNTmLNTVGGHQAAMQ(M)	1	26.23	25	Oxidation (+16)	20.56	800.703	2	2399.09	3	0.001387	0.5779	199	2178	0			49026.1	SpectrumID: "6769"; File: "X:\ClientData\2020_Clients\SadeghNS\SenguptaS\200311\QE_Plus\Data\Corrected_IDs_Use_this\TB-CS-200311_SadeghNS_SS_6_80p.raw"	177
TRUE	TRUE	(S)EGATPQDLNTmLNTVGGHQAAmQ(M)	1	31.75	25	Oxidation (+16), Oxidation (+16)	31.75	1208.55	2	2415.08	2	0.001588	0.6573	199	1930	0			97084.5	SpectrumID: "5852"; File: "X:\ClientData\2020_Clients\SadeghNS\SenguptaS\200311\QE_Plus\Data\Corrected_IDs_Use_this\TB-CS-200311_SadeghNS_SS_6_80p.raw"	177
TRUE	TRUE	(S)EGATPQDLNTmLNTVGGHQAAmQ(M)	0.99	22.66	25	Oxidation (+16), Oxidation (+16)	22.66	806.034	2	2415.08	3	0.000912	0.3775	199	1962	0			217749	SpectrumID: "5969"; File: "X:\ClientData\2020_Clients\SadeghNS\SenguptaS\200311\QE_Plus\Data\Corrected_IDs_Use_this\TB-CS-200311_SadeghNS_SS_6_80p.raw"	177
TRUE	TRUE	(S)EGATPQDLNTmLNTVGGHQAAmQm(L)	1	37.29	25	Oxidation (+16), Oxidation (+16), Oxidation (+16)	37.29	855.046	2	2562.12	3	0.001557	0.6075	200	1936	0			939228	SpectrumID: "5872"; File: "X:\ClientData\2020_Clients\SadeghNS\SenguptaS\200311\QE_Plus\Data\Corrected_IDs_Use_this\TB-CS-200311_SadeghNS_SS_6_80p.raw"	177
TRUE	TRUE	(S)EGATPQDLNTmLNTVGGHQAAmQm(L)	1	35.49	25	Oxidation (+16), Oxidation (+16), Oxidation (+16)	35.49	855.046	2	2562.12	3	0.001017	0.3968	200	1949	0			321706	SpectrumID: "5920"; File: "X:\ClientData\2020_Clients\SadeghNS\SenguptaS\200311\QE_Plus\Data\Corrected_IDs_Use_this\TB-CS-200311_SadeghNS_SS_6_80p.raw"	177
TRUE	TRUE	(E)GATPQDLNTmLNTVGGHQAA(M)	1	48.99	25	Oxidation (+16)	48.99	1006.48	2	2010.94	2	0.001123	0.5582	197	1937	0			192424	SpectrumID: "5877"; File: "X:\ClientData\2020_Clients\SadeghNS\SenguptaS\200311\QE_Plus\Data\Corrected_IDs_Use_this\TB-CS-200311_SadeghNS_SS_6_80p.raw"	178
TRUE	TRUE	(E)GATPQDLNTmLNTVGGHQAA(M)	1	34.06	25	Oxidation (+16)	34.06	671.322	2	2010.94	3	-0.000603	-0.2997	197	1944	0			837778	SpectrumID: "5901"; File: "X:\ClientData\2020_Clients\SadeghNS\SenguptaS\200311\QE_Plus\Data\Corrected_IDs_Use_this\TB-CS-200311_SadeghNS_SS_6_80p.raw"	178
TRUE	TRUE	(E)GATPQDLNTmLNTVGGHQAA(M)	1	38.28	25	Oxidation (+16)	38.28	1006.48	2	2010.94	2	0.000383	0.1904	197	1949	0			127057	SpectrumID: "5922"; File: "X:\ClientData\2020_Clients\SadeghNS\SenguptaS\200311\QE_Plus\Data\Corrected_IDs_Use_this\TB-CS-200311_SadeghNS_SS_6_80p.raw"	178
TRUE	TRUE	(E)GATPQDLNTmLNTVGGHQAA(M)	0.98	20.7	25	Oxidation (+16)	20.7	671.322	2	2010.94	3	0.000507	0.252	197	1933	0			417367	SpectrumID: "5862"; File: "X:\ClientData\2020_Clients\SadeghNS\SenguptaS\200311\QE_Plus\Data\Corrected_IDs_Use_this\TB-CS-200311_SadeghNS_SS_6_80p.raw"	178
TRUE	TRUE	(E)GATPQDLNTmLNTVGGHQAAm(Q)	1	40.6	25	Oxidation (+16), Oxidation (+16)	40.6	720.333	2	2157.98	3	-0.001038	-0.4808	198	1897	0			315671	SpectrumID: "5731"; File: "X:\ClientData\2020_Clients\SadeghNS\SenguptaS\200311\QE_Plus\Data\Corrected_IDs_Use_this\TB-CS-200311_SadeghNS_SS_6_80p.raw"	178
TRUE	TRUE	(E)GATPQDLNTmLNTVGGHQAAmQ(M)	0.99	21.79	25	Oxidation (+16), Oxidation (+16)	14.8	763.02	2	2286.04	3	0.000672	0.2938	199	1872	0			115056	SpectrumID: "5634"; File: "X:\ClientData\2020_Clients\SadeghNS\SenguptaS\200311\QE_Plus\Data\Corrected_IDs_Use_this\TB-CS-200311_SadeghNS_SS_6_80p.raw"	178
TRUE	TRUE	(G)ATPQDLNTMLNTVGGHQ(A)	1	37.12	25		37.12	898.933	2	1795.85	2	-6.194e-05	-0.03447	195	2684	0			39777.6	SpectrumID: "8477"; File: "X:\ClientData\2020_Clients\SadeghNS\SenguptaS\200311\QE_Plus\Data\Corrected_IDs_Use_this\TB-CS-200311_SadeghNS_SS_6_80p.raw"	179
TRUE	TRUE	(G)ATPQDLNTmLNTVGGHQ(A)	1	25.31	25	Oxidation (+16)	25.31	604.957	2	1811.85	3	0.000127	0.07008	195	1822	0			126121	SpectrumID: "5449"; File: "X:\ClientData\2020_Clients\SadeghNS\SenguptaS\200311\QE_Plus\Data\Corrected_IDs_Use_this\TB-CS-200311_SadeghNS_SS_6_80p.raw"	179
TRUE	TRUE	(G)ATPQDLNTMLNTVGGHQ(A)	0.98	25.13	25		25.13	599.625	2	1795.85	3	-0.0008679	-0.483	195	2682	0			75315.3	SpectrumID: "8468"; File: "X:\ClientData\2020_Clients\SadeghNS\SenguptaS\200311\QE_Plus\Data\Corrected_IDs_Use_this\TB-CS-200311_SadeghNS_SS_6_80p.raw"	179
TRUE	TRUE	(G)ATPQDLNTmLNTVGGHQA(A)	1	74.22	25	Oxidation (+16)	74.22	942.45	2	1882.88	2	0.000403	0.2139	196	1868	0			177187	SpectrumID: "5622"; File: "X:\ClientData\2020_Clients\SadeghNS\SenguptaS\200311\QE_Plus\Data\Corrected_IDs_Use_this\TB-CS-200311_SadeghNS_SS_6_80p.raw"	179
TRUE	TRUE	(G)ATPQDLNTmLNTVGGHQA(A)	1	34.03	25	Oxidation (+16)	34.03	628.636	2	1882.88	3	0.000447	0.2373	196	1868	0			317368	SpectrumID: "5620"; File: "X:\ClientData\2020_Clients\SadeghNS\SenguptaS\200311\QE_Plus\Data\Corrected_IDs_Use_this\TB-CS-200311_SadeghNS_SS_6_80p.raw"	179
TRUE	TRUE	(G)ATPQDLNTmLNTVGGHQA(A)	1	26.35	25	Oxidation (+16)	26.35	628.636	2	1882.88	3	0.000267	0.1418	196	1879	0			240961	SpectrumID: "5662"; File: "X:\ClientData\2020_Clients\SadeghNS\SenguptaS\200311\QE_Plus\Data\Corrected_IDs_Use_this\TB-CS-200311_SadeghNS_SS_6_80p.raw"	179
TRUE	TRUE	(G)ATPQDLNTmLNTVGGHQAA(M)	1	72.99	25	Oxidation (+16)	72.99	977.968	2	1953.92	2	0.000643	0.3289	197	1891	0			3111970	SpectrumID: "5707"; File: "X:\ClientData\2020_Clients\SadeghNS\SenguptaS\200311\QE_Plus\Data\Corrected_IDs_Use_this\TB-CS-200311_SadeghNS_SS_6_80p.raw"	179
TRUE	TRUE	(G)ATPQDLNTMLNTVGGHQAA(M)	1	67.36	25		67.36	969.971	2	1937.93	2	0.0004581	0.2362	197	2694	0			1382320	SpectrumID: "8513"; File: "X:\ClientData\2020_Clients\SadeghNS\SenguptaS\200311\QE_Plus\Data\Corrected_IDs_Use_this\TB-CS-200311_SadeghNS_SS_6_80p.raw"	179
TRUE	TRUE	(G)ATPQDLNTmLNTVGGHQAA(M)	1	82.56	25	Oxidation (+16)	82.56	977.965	2	1953.92	2	-0.006177	-3.16	197	1879	0			4299760	SpectrumID: "5663"; File: "X:\ClientData\2020_Clients\SadeghNS\SenguptaS\200311\QE_Plus\Data\Corrected_IDs_Use_this\TB-CS-200311_SadeghNS_SS_6_80p.raw"	179
TRUE	TRUE	(G)ATPQDLNTmLNTVGGHQAA(M)	1	35.05	25	Oxidation (+16)	35.05	977.968	2	1953.92	2	0.000403	0.2062	197	1904	0			203143	SpectrumID: "5756"; File: "X:\ClientData\2020_Clients\SadeghNS\SenguptaS\200311\QE_Plus\Data\Corrected_IDs_Use_this\TB-CS-200311_SadeghNS_SS_6_80p.raw"	179
TRUE	TRUE	(G)ATPQDLNTmLNTVGGHQAA(M)	1	30.14	25	Oxidation (+16)	30.14	652.315	2	1953.92	3	0.000947	0.4844	197	1891	0			8223290	SpectrumID: "5706"; File: "X:\ClientData\2020_Clients\SadeghNS\SenguptaS\200311\QE_Plus\Data\Corrected_IDs_Use_this\TB-CS-200311_SadeghNS_SS_6_80p.raw"	179
TRUE	TRUE	(G)ATPQDLNTMLNTVGGHQAA(M)	0.99	23.96	25		23.96	646.983	2	1937.93	3	0.0003121	0.1609	197	2694	0			993598	SpectrumID: "8512"; File: "X:\ClientData\2020_Clients\SadeghNS\SenguptaS\200311\QE_Plus\Data\Corrected_IDs_Use_this\TB-CS-200311_SadeghNS_SS_6_80p.raw"	179
TRUE	TRUE	(G)ATPQDLNTMLNTVGGHQAA(M)	0.98	22.87	25		22.87	969.97	2	1937.93	2	-0.0005219	-0.2692	197	2706	0			37728.3	SpectrumID: "8555"; File: "X:\ClientData\2020_Clients\SadeghNS\SenguptaS\200311\QE_Plus\Data\Corrected_IDs_Use_this\TB-CS-200311_SadeghNS_SS_6_80p.raw"	179
TRUE	TRUE	(G)ATPQDLNTmLNTVGGHQAA(M)	0.97	18.96	25	Oxidation (+16)	18.96	652.314	2	1953.92	3	-0.000163	-0.08335	197	1903	0			411896	SpectrumID: "5752"; File: "X:\ClientData\2020_Clients\SadeghNS\SenguptaS\200311\QE_Plus\Data\Corrected_IDs_Use_this\TB-CS-200311_SadeghNS_SS_6_80p.raw"	179
TRUE	TRUE	(G)ATPQDLNTmLNTVGGHQAAm(Q)	1	70.75	25	Oxidation (+16), Oxidation (+16)	70.75	1051.49	2	2100.96	2	0.001988	0.9458	198	1848	0			834364	SpectrumID: "5544"; File: "X:\ClientData\2020_Clients\SadeghNS\SenguptaS\200311\QE_Plus\Data\Corrected_IDs_Use_this\TB-CS-200311_SadeghNS_SS_6_80p.raw"	179
TRUE	TRUE	(G)ATPQDLNTmLNTVGGHQAAm(Q)	1	54.32	25	Oxidation (+16), Oxidation (+16)	54.32	1051.49	2	2100.96	2	0.002228	1.06	198	1833	0			412057	SpectrumID: "5490"; File: "X:\ClientData\2020_Clients\SadeghNS\SenguptaS\200311\QE_Plus\Data\Corrected_IDs_Use_this\TB-CS-200311_SadeghNS_SS_6_80p.raw"	179
TRUE	TRUE	(G)ATPQDLNTMLNTVGGHQAAm(Q)	1	47.16	25	Oxidation (+16)	47.16	1043.49	2	2084.96	2	0.001783	0.8548	198	2673	0			167664	SpectrumID: "8439"; File: "X:\ClientData\2020_Clients\SadeghNS\SenguptaS\200311\QE_Plus\Data\Corrected_IDs_Use_this\TB-CS-200311_SadeghNS_SS_6_80p.raw"	179
TRUE	TRUE	(G)ATPQDLNTMLNTVGGHQAAm(Q)	1	36.71	25	Oxidation (+16)	36.71	695.995	2	2084.96	3	0.000237	0.1136	198	2672	0			518000	SpectrumID: "8435"; File: "X:\ClientData\2020_Clients\SadeghNS\SenguptaS\200311\QE_Plus\Data\Corrected_IDs_Use_this\TB-CS-200311_SadeghNS_SS_6_80p.raw"	179
TRUE	TRUE	(G)ATPQDLNTmLNTVGGHQAAm(Q)	1	30.62	25	Oxidation (+16), Oxidation (+16)	30.62	701.327	2	2100.96	3	0.000872	0.4149	198	1829	0			594475	SpectrumID: "5475"; File: "X:\ClientData\2020_Clients\SadeghNS\SenguptaS\200311\QE_Plus\Data\Corrected_IDs_Use_this\TB-CS-200311_SadeghNS_SS_6_80p.raw"	179
TRUE	TRUE	(G)ATPQDLNTmLNTVGGHQAAm(Q)	1	28.41	25	Oxidation (+16), Oxidation (+16)	28.41	701.327	2	2100.96	3	0.000692	0.3292	198	1855	0			1609530	SpectrumID: "5571"; File: "X:\ClientData\2020_Clients\SadeghNS\SenguptaS\200311\QE_Plus\Data\Corrected_IDs_Use_this\TB-CS-200311_SadeghNS_SS_6_80p.raw"	179
TRUE	TRUE	(G)ATPQDLNTmLNTVGGHQAAm(Q)	1	27.96	25	Oxidation (+16), Oxidation (+16)	27.96	701.327	2	2100.96	3	0.000512	0.2436	198	1868	0			121744	SpectrumID: "5621"; File: "X:\ClientData\2020_Clients\SadeghNS\SenguptaS\200311\QE_Plus\Data\Corrected_IDs_Use_this\TB-CS-200311_SadeghNS_SS_6_80p.raw"	179
TRUE	TRUE	(G)ATPQDLNTmLNTVGGHQAAm(Q)	1	26.52	25	Oxidation (+16), Oxidation (+16)	26.52	701.327	2	2100.96	3	0.000512	0.2436	198	1843	0			5314300	SpectrumID: "5526"; File: "X:\ClientData\2020_Clients\SadeghNS\SenguptaS\200311\QE_Plus\Data\Corrected_IDs_Use_this\TB-CS-200311_SadeghNS_SS_6_80p.raw"	179
TRUE	TRUE	(G)ATPQDLNTMLNTVGGHQAAm(Q)	1	25.23	25	Oxidation (+16)	25.23	695.995	2	2084.96	3	0.001167	0.5595	198	2682	0			89833.6	SpectrumID: "8470"; File: "X:\ClientData\2020_Clients\SadeghNS\SenguptaS\200311\QE_Plus\Data\Corrected_IDs_Use_this\TB-CS-200311_SadeghNS_SS_6_80p.raw"	179
TRUE	TRUE	(G)ATPQDLNTmLNTVGGHQAAmQ(M)	1	58.77	25	Oxidation (+16), Oxidation (+16)	58.77	1115.52	2	2229.02	2	0.001248	0.5597	199	1812	0			169835	SpectrumID: "5413"; File: "X:\ClientData\2020_Clients\SadeghNS\SenguptaS\200311\QE_Plus\Data\Corrected_IDs_Use_this\TB-CS-200311_SadeghNS_SS_6_80p.raw"	179
TRUE	TRUE	(G)ATPQDLNTmLNTVGGHQAAmQ(M)	1	36.65	25	Oxidation (+16), Oxidation (+16)	36.65	744.012	2	2229.02	3	-0.000538	-0.2412	199	1819	0			2442110	SpectrumID: "5437"; File: "X:\ClientData\2020_Clients\SadeghNS\SenguptaS\200311\QE_Plus\Data\Corrected_IDs_Use_this\TB-CS-200311_SadeghNS_SS_6_80p.raw"	179
TRUE	TRUE	(G)ATPQDLNTMLNTVGGHQAAmQ(M)	1	36.45	25	Oxidation (+16)	36.45	738.681	2	2213.02	3	0.000477	0.2155	199	2656	0			694267	SpectrumID: "8382"; File: "X:\ClientData\2020_Clients\SadeghNS\SenguptaS\200311\QE_Plus\Data\Corrected_IDs_Use_this\TB-CS-200311_SadeghNS_SS_6_80p.raw"	179
TRUE	TRUE	(G)ATPQDLNTmLNTVGGHQAAmQ(M)	1	36.4	25	Oxidation (+16), Oxidation (+16)	36.4	744.013	2	2229.02	3	2.041e-06	0.0009153	199	1831	0			830438	SpectrumID: "5482"; File: "X:\ClientData\2020_Clients\SadeghNS\SenguptaS\200311\QE_Plus\Data\Corrected_IDs_Use_this\TB-CS-200311_SadeghNS_SS_6_80p.raw"	179
TRUE	TRUE	(A)TPQDLNTmLNTVGGHQAA(M)	1	71.24	25	Oxidation (+16)	71.24	942.449	2	1882.88	2	-9.695e-05	-0.05146	197	1785	0			204619	SpectrumID: "5313"; File: "X:\ClientData\2020_Clients\SadeghNS\SenguptaS\200311\QE_Plus\Data\Corrected_IDs_Use_this\TB-CS-200311_SadeghNS_SS_6_80p.raw"	180
TRUE	TRUE	(A)TPQDLNTMLNTVGGHQAA(M)	1	61.08	25		61.08	934.452	2	1866.89	2	-0.0006619	-0.3544	197	2649	0			73983.3	SpectrumID: "8356"; File: "X:\ClientData\2020_Clients\SadeghNS\SenguptaS\200311\QE_Plus\Data\Corrected_IDs_Use_this\TB-CS-200311_SadeghNS_SS_6_80p.raw"	180
TRUE	TRUE	(A)TPQDLNTmLNTVGGHQAA(M)	1	45.4	25	Oxidation (+16)	45.4	628.635	2	1882.88	3	8.705e-05	0.04621	197	1796	0			338960	SpectrumID: "5350"; File: "X:\ClientData\2020_Clients\SadeghNS\SenguptaS\200311\QE_Plus\Data\Corrected_IDs_Use_this\TB-CS-200311_SadeghNS_SS_6_80p.raw"	180
TRUE	TRUE	(A)TPQDLNTmLNTVGGHQAA(M)	1	29.84	25	Oxidation (+16)	29.84	628.635	2	1882.88	3	-0.000483	-0.2564	197	1784	0			362321	SpectrumID: "5306"; File: "X:\ClientData\2020_Clients\SadeghNS\SenguptaS\200311\QE_Plus\Data\Corrected_IDs_Use_this\TB-CS-200311_SadeghNS_SS_6_80p.raw"	180
TRUE	TRUE	(A)TPQDLNTmLNTVGGHQAAm(Q)	0.99	22.98	25	Oxidation (+16), Oxidation (+16)	22.98	677.648	2	2029.92	3	0.001662	0.8184	198	1752	0			638883	SpectrumID: "5186"; File: "X:\ClientData\2020_Clients\SadeghNS\SenguptaS\200311\QE_Plus\Data\Corrected_IDs_Use_this\TB-CS-200311_SadeghNS_SS_6_80p.raw"	180
TRUE	TRUE	(A)TPQDLNTmLNTVGGHQAAmQ(M)	1	42.85	25	Oxidation (+16), Oxidation (+16)	42.85	720.334	2	2157.98	3	0.000612	0.2835	199	1716	0			198637	SpectrumID: "5053"; File: "X:\ClientData\2020_Clients\SadeghNS\SenguptaS\200311\QE_Plus\Data\Corrected_IDs_Use_this\TB-CS-200311_SadeghNS_SS_6_80p.raw"	180
TRUE	TRUE	(D)LNTmLNTVGGHQAA(M)	1	47.05	25	Oxidation (+16)	47.05	721.856	2	1441.7	2	-0.000397	-0.2751	197	1407	0			404645	SpectrumID: "3915"; File: "X:\ClientData\2020_Clients\SadeghNS\SenguptaS\200311\QE_Plus\Data\Corrected_IDs_Use_this\TB-CS-200311_SadeghNS_SS_6_80p.raw"	184
TRUE	TRUE	(D)LNTmLNTVGGHQAAmQ(M)	1	49.62	25	Oxidation (+16), Oxidation (+16)	49.62	859.404	2	1716.79	2	0.000808	0.4704	199	1341	0			74668.4	SpectrumID: "3672"; File: "X:\ClientData\2020_Clients\SadeghNS\SenguptaS\200311\QE_Plus\Data\Corrected_IDs_Use_this\TB-CS-200311_SadeghNS_SS_6_80p.raw"	184
TRUE	TRUE	(N)TMLNTVGGHQAA(M)	1	40.12	25		40.12	600.296	2	1198.58	2	0.0004381	0.3652	197	1337	0			251816	SpectrumID: "3655"; File: "X:\ClientData\2020_Clients\SadeghNS\SenguptaS\200311\QE_Plus\Data\Corrected_IDs_Use_this\TB-CS-200311_SadeghNS_SS_6_80p.raw"	186
TRUE	TRUE	(N)TMLNTVGGHQAA(M)	1	37.65	25		37.65	600.296	2	1198.58	2	0.0003181	0.2651	197	1349	0			1193200	SpectrumID: "3698"; File: "X:\ClientData\2020_Clients\SadeghNS\SenguptaS\200311\QE_Plus\Data\Corrected_IDs_Use_this\TB-CS-200311_SadeghNS_SS_6_80p.raw"	186
TRUE	TRUE	(N)TMLNTVGGHQAAm(Q)	1	60.46	25	Oxidation (+16)	60.46	673.813	2	1345.61	2	0.000423	0.3142	198	1301	0			591992	SpectrumID: "3520"; File: "X:\ClientData\2020_Clients\SadeghNS\SenguptaS\200311\QE_Plus\Data\Corrected_IDs_Use_this\TB-CS-200311_SadeghNS_SS_6_80p.raw"	186
TRUE	TRUE	(N)TMLNTVGGHQAAM(Q)	1	48.63	25		48.63	665.816	2	1329.62	2	-0.0002819	-0.2119	198	1809	0			446859	SpectrumID: "5399"; File: "X:\ClientData\2020_Clients\SadeghNS\SenguptaS\200311\QE_Plus\Data\Corrected_IDs_Use_this\TB-CS-200311_SadeghNS_SS_6_80p.raw"	186
TRUE	TRUE	(N)TmLNTVGGHQAAm(Q)	1	49.07	25	Oxidation (+16), Oxidation (+16)	49.07	681.812	2	1361.61	2	0.001708	1.254	198	876	0			110754	SpectrumID: "1969"; File: "X:\ClientData\2020_Clients\SadeghNS\SenguptaS\200311\QE_Plus\Data\Corrected_IDs_Use_this\TB-CS-200311_SadeghNS_SS_6_80p.raw"	186
TRUE	TRUE	(N)TmLNTVGGHQAAm(Q)	1	47	25	Oxidation (+16), Oxidation (+16)	47	681.811	2	1361.61	2	0.001348	0.9893	198	888	0			105630	SpectrumID: "2012"; File: "X:\ClientData\2020_Clients\SadeghNS\SenguptaS\200311\QE_Plus\Data\Corrected_IDs_Use_this\TB-CS-200311_SadeghNS_SS_6_80p.raw"	186
TRUE	TRUE	(N)TMLNTVGGHQAAm(Q)	1	34.77	25	Oxidation (+16)	34.77	673.814	2	1345.61	2	0.000783	0.5815	198	1312	0			77908.4	SpectrumID: "3563"; File: "X:\ClientData\2020_Clients\SadeghNS\SenguptaS\200311\QE_Plus\Data\Corrected_IDs_Use_this\TB-CS-200311_SadeghNS_SS_6_80p.raw"	186
TRUE	TRUE	(N)TmLNTVGGHQAAM(Q)	0.99	26.33	25	Oxidation (+16)	26.33	673.813	2	1345.61	2	-7.695e-05	-0.05714	198	1345	0			274728	SpectrumID: "3684"; File: "X:\ClientData\2020_Clients\SadeghNS\SenguptaS\200311\QE_Plus\Data\Corrected_IDs_Use_this\TB-CS-200311_SadeghNS_SS_6_80p.raw"	186
TRUE	TRUE	(N)TmLNTVGGHQAAmQ(M)	1	41	25	Oxidation (+16), Oxidation (+16)	41	745.842	2	1489.67	2	0.003048	2.045	199	872	0			153414	SpectrumID: "1954"; File: "X:\ClientData\2020_Clients\SadeghNS\SenguptaS\200311\QE_Plus\Data\Corrected_IDs_Use_this\TB-CS-200311_SadeghNS_SS_6_80p.raw"	186
TRUE	TRUE	(N)TMLNTVGGHQAAmQ(M)	1	28.82	25	Oxidation (+16)	28.82	737.843	2	1473.67	2	0.000663	0.4496	199	1269	0			64406.8	SpectrumID: "3402"; File: "X:\ClientData\2020_Clients\SadeghNS\SenguptaS\200311\QE_Plus\Data\Corrected_IDs_Use_this\TB-CS-200311_SadeghNS_SS_6_80p.raw"	186
TRUE	TRUE	(N)TMLNTVGGHQAAMQ(M)	0.99	26.63	25		26.63	729.845	2	1457.68	2	0.0001981	0.1358	199	1636	0			96425.9	SpectrumID: "4762"; File: "X:\ClientData\2020_Clients\SadeghNS\SenguptaS\200311\QE_Plus\Data\Corrected_IDs_Use_this\TB-CS-200311_SadeghNS_SS_6_80p.raw"	186
TRUE	TRUE	(N)TmLNTVGGHQAAMQ(M)	0.96	21.9	25	Oxidation (+16)	21.9	737.843	2	1473.67	2	0.001263	0.8565	199	1194	0			52248.4	SpectrumID: "3132"; File: "X:\ClientData\2020_Clients\SadeghNS\SenguptaS\200311\QE_Plus\Data\Corrected_IDs_Use_this\TB-CS-200311_SadeghNS_SS_6_80p.raw"	186
TRUE	TRUE	(N)TMLNTVGGHQAAmQ(M)	0.95	20.62	25	Oxidation (+16)	20.62	737.843	2	1473.67	2	0.001023	0.6937	199	1281	0			30837.4	SpectrumID: "3449"; File: "X:\ClientData\2020_Clients\SadeghNS\SenguptaS\200311\QE_Plus\Data\Corrected_IDs_Use_this\TB-CS-200311_SadeghNS_SS_6_80p.raw"	186
TRUE	TRUE	(M)LNTVGGHQAAMQ(M)	0.98	24.61	25		24.61	613.802	2	1225.59	2	0.001498	1.221	199	971	0			71376.2	SpectrumID: "2316"; File: "X:\ClientData\2020_Clients\SadeghNS\SenguptaS\200311\QE_Plus\Data\Corrected_IDs_Use_this\TB-CS-200311_SadeghNS_SS_6_80p.raw"	188
TRUE	TRUE	(L)NTVGGHQAAMQmLK(E)	1	27.15	25	Oxidation (+16)	0	501.247	2	1500.72	3	0.001317	0.877	202	972	0			40794.2	SpectrumID: "2321"; File: "X:\ClientData\2020_Clients\SadeghNS\SenguptaS\200311\QE_Plus\Data\Corrected_IDs_Use_this\TB-CS-200311_SadeghNS_SS_6_80p.raw"	189
TRUE	TRUE	(N)TVGGHQAAMQMLK(E)	1	39.59	25		39.59	457.901	2	1370.68	3	0.0002021	0.1473	202	1462	0			85285.7	SpectrumID: "4119"; File: "X:\ClientData\2020_Clients\SadeghNS\SenguptaS\200311\QE_Plus\Data\Corrected_IDs_Use_this\TB-CS-200311_SadeghNS_SS_6_80p.raw"	190
TRUE	TRUE	(N)TVGGHQAAMQmLK(E)	0.99	22.43	25	Oxidation (+16)	0	463.232	2	1386.67	3	-9.295e-05	-0.06698	202	930	0			139118	SpectrumID: "2167"; File: "X:\ClientData\2020_Clients\SadeghNS\SenguptaS\200311\QE_Plus\Data\Corrected_IDs_Use_this\TB-CS-200311_SadeghNS_SS_6_80p.raw"	190
TRUE	TRUE	(E)EAAEWDRVHPVH(A)	0.99	22.41	25		22.41	482.569	2	1444.69	3	0.0007621	0.5271	219	1342	0			239630	SpectrumID: "3676"; File: "X:\ClientData\2020_Clients\SadeghNS\SenguptaS\200311\QE_Plus\Data\Corrected_IDs_Use_this\TB-CS-200311_SadeghNS_SS_6_80p.raw"	208
TRUE	TRUE	(H)AGPIAPGQMR(E)	1	30.86	25		30.86	499.266	2	996.518	2	0.0003781	0.379	229	1239	0			171292	SpectrumID: "3295"; File: "X:\ClientData\2020_Clients\SadeghNS\SenguptaS\200311\QE_Plus\Data\Corrected_IDs_Use_this\TB-CS-200311_SadeghNS_SS_6_80p.raw"	220
TRUE	TRUE	(H)AGPIAPGQmREPRGSDIAGTTSTLQ(E)	0.99	24.04	25	Oxidation (+16)	24.04	843.091	2	2526.25	3	7.05e-06	0.002789	244	1684	0			93770.3	SpectrumID: "4937"; File: "X:\ClientData\2020_Clients\SadeghNS\SenguptaS\200311\QE_Plus\Data\Corrected_IDs_Use_this\TB-CS-200311_SadeghNS_SS_6_80p.raw"	220
TRUE	TRUE	(T)NNPPIPVG(E)	0.99	28.18	25		28.18	404.222	2	806.429	2	0.0001581	0.1958	259	1957	0			178730	SpectrumID: "5950"; File: "X:\ClientData\2020_Clients\SadeghNS\SenguptaS\200311\QE_Plus\Data\Corrected_IDs_Use_this\TB-CS-200311_SadeghNS_SS_6_80p.raw"	252
TRUE	TRUE	(T)NNPPIPVG(E)	0.96	19.28	25		19.28	404.222	2	806.429	2	-8.194e-05	-0.1015	259	1941	0			141544	SpectrumID: "5893"; File: "X:\ClientData\2020_Clients\SadeghNS\SenguptaS\200311\QE_Plus\Data\Corrected_IDs_Use_this\TB-CS-200311_SadeghNS_SS_6_80p.raw"	252
TRUE	TRUE	(R)DYVDRFYKTLR(A)	1	31.29	25		31.29	492.593	2	1474.76	3	0.0003521	0.2386	305	2295	0			472338	SpectrumID: "7183"; File: "X:\ClientData\2020_Clients\SadeghNS\SenguptaS\200311\QE_Plus\Data\Corrected_IDs_Use_this\TB-CS-200311_SadeghNS_SS_6_80p.raw"	295
TRUE	TRUE	(F)YKTLRAEQASQEVK(N)	0.95	18.09	25		18.09	550.965	2	1649.87	3	0.0005721	0.3465	314	819	0			164586	SpectrumID: "1759"; File: "X:\ClientData\2020_Clients\SadeghNS\SenguptaS\200311\QE_Plus\Data\Corrected_IDs_Use_this\TB-CS-200311_SadeghNS_SS_6_80p.raw"	301
END OF FILE

## Sheet: p24_DM
Valid	Assigned	Sequence	Prob	Mascot Ion score	Mascot Identity score	Modifications	Mascot Delta Ion Score	Observed	NTT	Actual Mass	Charge	Delta Da	Delta PPM	Stop	Retention Time	# Other Proteins	Intensity	Other Proteins	TIC	Spectrum ID	Start
TRUE	TRUE	(Y)PIVQNIQGQmVH(Q)	1	73.57	25	Oxidation (+16)	73.57	690.359	2	1378.7	2	8.305e-05	0.06019	144	1476	0			1643010	SpectrumID: "4276"; File: "X:\ClientData\2020_Clients\SadeghNS\SenguptaS\200311\QE_Plus\Data\Corrected_IDs_Use_this\TB-CS-200311_SadeghNS_SS_5_80p.raw"	133
TRUE	TRUE	(Y)PIVQNIQGQmVH(Q)	1	51.97	25	Oxidation (+16)	51.97	690.359	2	1378.7	2	0.000823	0.5965	144	1464	0			504466	SpectrumID: "4235"; File: "X:\ClientData\2020_Clients\SadeghNS\SenguptaS\200311\QE_Plus\Data\Corrected_IDs_Use_this\TB-CS-200311_SadeghNS_SS_5_80p.raw"	133
TRUE	TRUE	(Y)PIVQNIQGQMVH(Q)	1	50.42	25		50.42	682.363	2	1362.71	2	0.003918	2.873	144	2007	0			134438	SpectrumID: "6230"; File: "X:\ClientData\2020_Clients\SadeghNS\SenguptaS\200311\QE_Plus\Data\Corrected_IDs_Use_this\TB-CS-200311_SadeghNS_SS_5_80p.raw"	133
TRUE	TRUE	(Y)PIVQNIQGQmVH(Q)	1	39.15	25	Oxidation (+16)	39.15	690.359	2	1378.7	2	-3.695e-05	-0.02678	144	1490	0			83767.3	SpectrumID: "4329"; File: "X:\ClientData\2020_Clients\SadeghNS\SenguptaS\200311\QE_Plus\Data\Corrected_IDs_Use_this\TB-CS-200311_SadeghNS_SS_5_80p.raw"	133
TRUE	TRUE	(Y)PIVQNIQGQMVH(Q)	1	38.12	25		38.12	682.362	2	1362.71	2	0.001718	1.26	144	2020	0			289344	SpectrumID: "6276"; File: "X:\ClientData\2020_Clients\SadeghNS\SenguptaS\200311\QE_Plus\Data\Corrected_IDs_Use_this\TB-CS-200311_SadeghNS_SS_5_80p.raw"	133
TRUE	TRUE	(Y)PIVQNIQGQmVH(Q)	1	40.98	25	Oxidation (+16)	40.98	460.575	2	1378.7	3	0.000227	0.1646	144	1468	0			339452	SpectrumID: "4248"; File: "X:\ClientData\2020_Clients\SadeghNS\SenguptaS\200311\QE_Plus\Data\Corrected_IDs_Use_this\TB-CS-200311_SadeghNS_SS_5_80p.raw"	133
TRUE	TRUE	(Y)PIVQNIQGQmVH(Q)	0.96	30.76	25	Oxidation (+16)	30.76	460.575	2	1378.7	3	-0.000583	-0.4225	144	1480	0			235696	SpectrumID: "4291"; File: "X:\ClientData\2020_Clients\SadeghNS\SenguptaS\200311\QE_Plus\Data\Corrected_IDs_Use_this\TB-CS-200311_SadeghNS_SS_5_80p.raw"	133
TRUE	TRUE	(Y)PIVQNIQGQmVHQA(I)	1	40.41	25	Oxidation (+16)	40.41	789.907	2	1577.8	2	0.001203	0.762	146	1493	0			68534.2	SpectrumID: "4343"; File: "X:\ClientData\2020_Clients\SadeghNS\SenguptaS\200311\QE_Plus\Data\Corrected_IDs_Use_this\TB-CS-200311_SadeghNS_SS_5_80p.raw"	133
TRUE	TRUE	(Y)PIVQNIQGQmVHQAISPR(T)	1	109.45	25	Oxidation (+16)	109.45	1016.54	2	2031.07	2	-1.695e-05	-0.008341	150	1719	0			3213380	SpectrumID: "5161"; File: "X:\ClientData\2020_Clients\SadeghNS\SenguptaS\200311\QE_Plus\Data\Corrected_IDs_Use_this\TB-CS-200311_SadeghNS_SS_5_80p.raw"	133
TRUE	TRUE	(Y)PIVQNIQGQMVHQAISPR(T)	1	109.21	25		109.21	1008.54	2	2015.07	2	0.0006381	0.3165	150	2292	0			233410	SpectrumID: "7234"; File: "X:\ClientData\2020_Clients\SadeghNS\SenguptaS\200311\QE_Plus\Data\Corrected_IDs_Use_this\TB-CS-200311_SadeghNS_SS_5_80p.raw"	133
TRUE	TRUE	(Y)PIVQNIQGQMVHQAISPR(T)	1	100.44	25		100.44	1008.54	2	2015.07	2	3.806e-05	0.01888	150	2305	0			663808	SpectrumID: "7279"; File: "X:\ClientData\2020_Clients\SadeghNS\SenguptaS\200311\QE_Plus\Data\Corrected_IDs_Use_this\TB-CS-200311_SadeghNS_SS_5_80p.raw"	133
TRUE	TRUE	(Y)PIVQNIQGQmVHQAISPR(T)	1	90.24	25	Oxidation (+16)	90.24	1016.54	2	2031.07	2	0.000243	0.1196	150	1707	0			1272780	SpectrumID: "5117"; File: "X:\ClientData\2020_Clients\SadeghNS\SenguptaS\200311\QE_Plus\Data\Corrected_IDs_Use_this\TB-CS-200311_SadeghNS_SS_5_80p.raw"	133
TRUE	TRUE	(Y)PIVQNIQGQmVHQAISPR(T)	1	107.85	25	Oxidation (+16)	107.85	678.031	2	2031.07	3	0.002977	1.465	150	1711	0			232343000	SpectrumID: "5130"; File: "X:\ClientData\2020_Clients\SadeghNS\SenguptaS\200311\QE_Plus\Data\Corrected_IDs_Use_this\TB-CS-200311_SadeghNS_SS_5_80p.raw"	133
TRUE	TRUE	(Y)PIVQNIQGQMVHQAISPR(T)	1	96.94	25		96.94	672.699	2	2015.07	3	0.0006921	0.3433	150	2297	0			43888000	SpectrumID: "7250"; File: "X:\ClientData\2020_Clients\SadeghNS\SenguptaS\200311\QE_Plus\Data\Corrected_IDs_Use_this\TB-CS-200311_SadeghNS_SS_5_80p.raw"	133
TRUE	TRUE	(Y)PIVQNIQGQMVHQAISPR(T)	1	100.52	25		100.52	672.698	2	2015.07	3	-0.0002079	-0.1031	150	2308	0			12634100	SpectrumID: "7293"; File: "X:\ClientData\2020_Clients\SadeghNS\SenguptaS\200311\QE_Plus\Data\Corrected_IDs_Use_this\TB-CS-200311_SadeghNS_SS_5_80p.raw"	133
TRUE	TRUE	(Y)PIVQNIQGQMVHQAISPR(T)	1	93.65	25		93.65	672.699	2	2015.07	3	0.0001521	0.07542	150	2319	0			1445870	SpectrumID: "7332"; File: "X:\ClientData\2020_Clients\SadeghNS\SenguptaS\200311\QE_Plus\Data\Corrected_IDs_Use_this\TB-CS-200311_SadeghNS_SS_5_80p.raw"	133
TRUE	TRUE	(Y)PIVQNIQGQMVHQAISPR(T)	1	91.39	25		91.39	672.698	2	2015.07	3	-0.0007779	-0.3859	150	2332	0			486858	SpectrumID: "7378"; File: "X:\ClientData\2020_Clients\SadeghNS\SenguptaS\200311\QE_Plus\Data\Corrected_IDs_Use_this\TB-CS-200311_SadeghNS_SS_5_80p.raw"	133
TRUE	TRUE	(Y)PIVQNIQGQMVHQAISPR(T)	1	90.54	25		90.54	672.698	2	2015.07	3	-0.0002079	-0.1031	150	2286	0			1021410	SpectrumID: "7210"; File: "X:\ClientData\2020_Clients\SadeghNS\SenguptaS\200311\QE_Plus\Data\Corrected_IDs_Use_this\TB-CS-200311_SadeghNS_SS_5_80p.raw"	133
TRUE	TRUE	(Y)PIVQNIQGQmVHQAISPR(T)	1	78.17	25	Oxidation (+16)	78.17	678.031	2	2031.07	3	0.002407	1.185	150	1723	0			205438000	SpectrumID: "5175"; File: "X:\ClientData\2020_Clients\SadeghNS\SenguptaS\200311\QE_Plus\Data\Corrected_IDs_Use_this\TB-CS-200311_SadeghNS_SS_5_80p.raw"	133
TRUE	TRUE	(Y)PIVQNIQGQMVHQAISPR(T)	1	79.3	25		79.3	672.698	2	2015.07	3	-0.001498	-0.743	150	2344	0			261634	SpectrumID: "7426"; File: "X:\ClientData\2020_Clients\SadeghNS\SenguptaS\200311\QE_Plus\Data\Corrected_IDs_Use_this\TB-CS-200311_SadeghNS_SS_5_80p.raw"	133
TRUE	TRUE	(Y)PIVQNIQGQmVHQAISPR(T)	1	71.85	25	Oxidation (+16)	71.85	678.031	2	2031.07	3	0.001867	0.9188	150	1758	0			3046960	SpectrumID: "5306"; File: "X:\ClientData\2020_Clients\SadeghNS\SenguptaS\200311\QE_Plus\Data\Corrected_IDs_Use_this\TB-CS-200311_SadeghNS_SS_5_80p.raw"	133
TRUE	TRUE	(Y)PIVQNIQGQmVHQAISPR(T)	1	71.43	25	Oxidation (+16)	71.43	678.03	2	2031.07	3	0.000577	0.284	150	2106	0			529162	SpectrumID: "6589"; File: "X:\ClientData\2020_Clients\SadeghNS\SenguptaS\200311\QE_Plus\Data\Corrected_IDs_Use_this\TB-CS-200311_SadeghNS_SS_5_80p.raw"	133
TRUE	TRUE	(Y)PIVQNIQGQmVHQAISPR(T)	1	78.5	25	Oxidation (+16)	78.5	678.03	2	2031.07	3	0.000217	0.1068	150	1699	0			1438600	SpectrumID: "5087"; File: "X:\ClientData\2020_Clients\SadeghNS\SenguptaS\200311\QE_Plus\Data\Corrected_IDs_Use_this\TB-CS-200311_SadeghNS_SS_5_80p.raw"	133
TRUE	TRUE	(Y)PIVQNIQGQmVHQAISPR(T)	1	69.38	25	Oxidation (+16)	69.38	678.03	2	2031.07	3	0.000967	0.4759	150	1746	0			4748210	SpectrumID: "5262"; File: "X:\ClientData\2020_Clients\SadeghNS\SenguptaS\200311\QE_Plus\Data\Corrected_IDs_Use_this\TB-CS-200311_SadeghNS_SS_5_80p.raw"	133
TRUE	TRUE	(Y)PIVQNIQGQmVHQAISPR(T)	1	75.09	25	Oxidation (+16)	75.09	678.03	2	2031.07	3	3.705e-05	0.01823	150	1734	0			12027000	SpectrumID: "5216"; File: "X:\ClientData\2020_Clients\SadeghNS\SenguptaS\200311\QE_Plus\Data\Corrected_IDs_Use_this\TB-CS-200311_SadeghNS_SS_5_80p.raw"	133
TRUE	TRUE	(Y)PIVQNIQGQmVHQAISPR(T)	1	67.71	25	Oxidation (+16)	67.71	678.03	2	2031.07	3	0.000397	0.1954	150	1925	0			416699	SpectrumID: "5934"; File: "X:\ClientData\2020_Clients\SadeghNS\SenguptaS\200311\QE_Plus\Data\Corrected_IDs_Use_this\TB-CS-200311_SadeghNS_SS_5_80p.raw"	133
TRUE	TRUE	(Y)PIVQNIQGQmVHQAISPR(T)	1	67.17	25	Oxidation (+16)	67.17	678.03	2	2031.07	3	0.000577	0.284	150	2118	0			600047	SpectrumID: "6633"; File: "X:\ClientData\2020_Clients\SadeghNS\SenguptaS\200311\QE_Plus\Data\Corrected_IDs_Use_this\TB-CS-200311_SadeghNS_SS_5_80p.raw"	133
TRUE	TRUE	(Y)PIVQNIqGQmVHQAISPR(T)	1	64.58	25	Deamidated (+1), Oxidation (+16)	15.91	678.36	2	2032.06	3	0.004071	2.002	150	1894	0			1139010	SpectrumID: "5819"; File: "X:\ClientData\2020_Clients\SadeghNS\SenguptaS\200311\QE_Plus\Data\Corrected_IDs_Use_this\TB-CS-200311_SadeghNS_SS_5_80p.raw"	133
TRUE	TRUE	(Y)PIVQNIQGQmVHQAISPR(T)	1	64.39	25	Oxidation (+16)	64.39	678.031	2	2031.07	3	0.001507	0.7416	150	2155	0			565850	SpectrumID: "6770"; File: "X:\ClientData\2020_Clients\SadeghNS\SenguptaS\200311\QE_Plus\Data\Corrected_IDs_Use_this\TB-CS-200311_SadeghNS_SS_5_80p.raw"	133
TRUE	TRUE	(Y)PIVQNIQGQmVHQAISPR(T)	1	62.17	25	Oxidation (+16)	62.17	678.031	2	2031.07	3	0.001327	0.6531	150	2131	0			696229	SpectrumID: "6679"; File: "X:\ClientData\2020_Clients\SadeghNS\SenguptaS\200311\QE_Plus\Data\Corrected_IDs_Use_this\TB-CS-200311_SadeghNS_SS_5_80p.raw"	133
TRUE	TRUE	(Y)PIVQNIQGQmVHqAISPR(T)	1	68.37	25	Oxidation (+16), Deamidated (+1)	13.64	678.358	2	2032.05	3	-0.000519	-0.2553	150	1817	0			2306420	SpectrumID: "5530"; File: "X:\ClientData\2020_Clients\SadeghNS\SenguptaS\200311\QE_Plus\Data\Corrected_IDs_Use_this\TB-CS-200311_SadeghNS_SS_5_80p.raw"	133
TRUE	TRUE	(Y)PIVQNIQGQmVHQAISPR(T)	1	60.82	25	Oxidation (+16)	60.82	678.03	2	2031.07	3	0.000787	0.3873	150	2206	0			395078	SpectrumID: "6955"; File: "X:\ClientData\2020_Clients\SadeghNS\SenguptaS\200311\QE_Plus\Data\Corrected_IDs_Use_this\TB-CS-200311_SadeghNS_SS_5_80p.raw"	133
TRUE	TRUE	(Y)PIVQNIQGQMVHQAISPR(T)	1	60.29	25		60.29	672.699	2	2015.07	3	0.0006921	0.3433	150	2356	0			185336	SpectrumID: "7469"; File: "X:\ClientData\2020_Clients\SadeghNS\SenguptaS\200311\QE_Plus\Data\Corrected_IDs_Use_this\TB-CS-200311_SadeghNS_SS_5_80p.raw"	133
TRUE	TRUE	(Y)PIVQNIQGQMVHQAISPR(T)	1	66.92	25		66.92	672.699	2	2015.07	3	0.0001521	0.07542	150	2369	0			349389	SpectrumID: "7516"; File: "X:\ClientData\2020_Clients\SadeghNS\SenguptaS\200311\QE_Plus\Data\Corrected_IDs_Use_this\TB-CS-200311_SadeghNS_SS_5_80p.raw"	133
TRUE	TRUE	(Y)PIVQNIQGQmVHQAISPR(T)	1	66.2	25	Oxidation (+16)	66.2	678.03	2	2031.07	3	3.705e-05	0.01823	150	2046	0			173840	SpectrumID: "6366"; File: "X:\ClientData\2020_Clients\SadeghNS\SenguptaS\200311\QE_Plus\Data\Corrected_IDs_Use_this\TB-CS-200311_SadeghNS_SS_5_80p.raw"	133
TRUE	TRUE	(Y)PIVQNIQGQmVHQAISPR(T)	1	59.19	25	Oxidation (+16)	59.19	678.03	2	2031.07	3	0.001147	0.5645	150	1857	0			746770	SpectrumID: "5679"; File: "X:\ClientData\2020_Clients\SadeghNS\SenguptaS\200311\QE_Plus\Data\Corrected_IDs_Use_this\TB-CS-200311_SadeghNS_SS_5_80p.raw"	133
TRUE	TRUE	(Y)PIVQNIQGQmVHQAISPR(T)	1	63.55	25	Oxidation (+16)	63.55	678.03	2	2031.07	3	-0.000503	-0.2475	150	1845	0			704419	SpectrumID: "5634"; File: "X:\ClientData\2020_Clients\SadeghNS\SenguptaS\200311\QE_Plus\Data\Corrected_IDs_Use_this\TB-CS-200311_SadeghNS_SS_5_80p.raw"	133
TRUE	TRUE	(Y)PIVQNIQGQmVHQAISPR(T)	1	55.67	25	Oxidation (+16)	55.67	678.031	2	2031.07	3	0.002227	1.096	150	1959	0			243675	SpectrumID: "6056"; File: "X:\ClientData\2020_Clients\SadeghNS\SenguptaS\200311\QE_Plus\Data\Corrected_IDs_Use_this\TB-CS-200311_SadeghNS_SS_5_80p.raw"	133
TRUE	TRUE	(Y)PIVQNIQGQmVHQAISPR(T)	1	55.42	25	Oxidation (+16)	55.42	678.031	2	2031.07	3	0.001867	0.9188	150	2170	0			405496	SpectrumID: "6824"; File: "X:\ClientData\2020_Clients\SadeghNS\SenguptaS\200311\QE_Plus\Data\Corrected_IDs_Use_this\TB-CS-200311_SadeghNS_SS_5_80p.raw"	133
TRUE	TRUE	(Y)PIVQNIQGQmVHQAISPR(T)	1	61.02	25	Oxidation (+16)	61.02	678.03	2	2031.07	3	3.705e-05	0.01823	150	1870	0			605027	SpectrumID: "5731"; File: "X:\ClientData\2020_Clients\SadeghNS\SenguptaS\200311\QE_Plus\Data\Corrected_IDs_Use_this\TB-CS-200311_SadeghNS_SS_5_80p.raw"	133
TRUE	TRUE	(Y)PIVQNIQGQmVHQAISPR(T)	1	54.48	25	Oxidation (+16)	54.48	678.031	2	2031.07	3	0.001867	0.9188	150	1769	0			2689830	SpectrumID: "5349"; File: "X:\ClientData\2020_Clients\SadeghNS\SenguptaS\200311\QE_Plus\Data\Corrected_IDs_Use_this\TB-CS-200311_SadeghNS_SS_5_80p.raw"	133
TRUE	TRUE	(Y)PIVQNIQGQmVHQAISPR(T)	1	58.94	25	Oxidation (+16)	58.94	678.03	2	2031.07	3	-0.000503	-0.2475	150	2193	0			566064	SpectrumID: "6908"; File: "X:\ClientData\2020_Clients\SadeghNS\SenguptaS\200311\QE_Plus\Data\Corrected_IDs_Use_this\TB-CS-200311_SadeghNS_SS_5_80p.raw"	133
TRUE	TRUE	(Y)PIVQNIQGQmVHQAISPR(T)	1	51.95	25	Oxidation (+16)	51.95	678.03	2	2031.07	3	0.000967	0.4759	150	1974	0			188066	SpectrumID: "6109"; File: "X:\ClientData\2020_Clients\SadeghNS\SenguptaS\200311\QE_Plus\Data\Corrected_IDs_Use_this\TB-CS-200311_SadeghNS_SS_5_80p.raw"	133
TRUE	TRUE	(Y)PIVQNIQGQmVHQAISPR(T)	1	56.34	25	Oxidation (+16)	56.34	678.029	2	2031.07	3	-0.002333	-1.148	150	1781	0			1945680	SpectrumID: "5394"; File: "X:\ClientData\2020_Clients\SadeghNS\SenguptaS\200311\QE_Plus\Data\Corrected_IDs_Use_this\TB-CS-200311_SadeghNS_SS_5_80p.raw"	133
TRUE	TRUE	(Y)PIVQNIQGQmVHQAISPR(T)	1	53.83	25	Oxidation (+16)	53.83	678.03	2	2031.07	3	-0.000683	-0.3361	150	1829	0			910051	SpectrumID: "5577"; File: "X:\ClientData\2020_Clients\SadeghNS\SenguptaS\200311\QE_Plus\Data\Corrected_IDs_Use_this\TB-CS-200311_SadeghNS_SS_5_80p.raw"	133
TRUE	TRUE	(Y)PIVQNIQGqmVHQAISPR(T)	1	52.12	25	Deamidated (+1), Oxidation (+16)	5.14	678.358	2	2032.05	3	-0.001059	-0.5209	150	1805	0			2440310	SpectrumID: "5484"; File: "X:\ClientData\2020_Clients\SadeghNS\SenguptaS\200311\QE_Plus\Data\Corrected_IDs_Use_this\TB-CS-200311_SadeghNS_SS_5_80p.raw"	133
TRUE	TRUE	(Y)PIVQNIQGQmVHQAISPR(T)	1	48.11	25	Oxidation (+16)	48.11	678.03	2	2031.07	3	-0.000503	-0.2475	150	1913	0			484600	SpectrumID: "5888"; File: "X:\ClientData\2020_Clients\SadeghNS\SenguptaS\200311\QE_Plus\Data\Corrected_IDs_Use_this\TB-CS-200311_SadeghNS_SS_5_80p.raw"	133
TRUE	TRUE	(Y)PIVQNIQGQmVHQAISPR(T)	1	40.31	25	Oxidation (+16)	40.31	678.03	2	2031.07	3	0.000577	0.284	150	1937	0			436203	SpectrumID: "5977"; File: "X:\ClientData\2020_Clients\SadeghNS\SenguptaS\200311\QE_Plus\Data\Corrected_IDs_Use_this\TB-CS-200311_SadeghNS_SS_5_80p.raw"	133
TRUE	TRUE	(Y)PIVQNIQGQmVHQAISPR(T)	1	41.39	25	Oxidation (+16)	41.39	678.029	2	2031.07	3	-0.001973	-0.9709	150	2266	0			85240.6	SpectrumID: "7138"; File: "X:\ClientData\2020_Clients\SadeghNS\SenguptaS\200311\QE_Plus\Data\Corrected_IDs_Use_this\TB-CS-200311_SadeghNS_SS_5_80p.raw"	133
TRUE	TRUE	(Y)PIVQNIQGQmVHQAISPR(T)	0.99	36.13	25	Oxidation (+16)	36.13	678.03	2	2031.07	3	-0.000323	-0.1589	150	1989	0			249564	SpectrumID: "6164"; File: "X:\ClientData\2020_Clients\SadeghNS\SenguptaS\200311\QE_Plus\Data\Corrected_IDs_Use_this\TB-CS-200311_SadeghNS_SS_5_80p.raw"	133
TRUE	TRUE	(Y)PIVQNIQGQmVHQAISPR(T)	0.99	34.28	25	Oxidation (+16)	34.28	678.029	2	2031.07	3	-0.002513	-1.237	150	2305	0			170937	SpectrumID: "7281"; File: "X:\ClientData\2020_Clients\SadeghNS\SenguptaS\200311\QE_Plus\Data\Corrected_IDs_Use_this\TB-CS-200311_SadeghNS_SS_5_80p.raw"	133
TRUE	TRUE	(Y)PIVQNIQGQmVHQAISPR(T)	0.98	32.88	25	Oxidation (+16)	32.88	678.03	2	2031.07	3	-0.001433	-0.7052	150	2248	0			124722	SpectrumID: "7072"; File: "X:\ClientData\2020_Clients\SadeghNS\SenguptaS\200311\QE_Plus\Data\Corrected_IDs_Use_this\TB-CS-200311_SadeghNS_SS_5_80p.raw"	133
TRUE	TRUE	(Y)PIVQNIQGQmVHQAISPR(T)	0.96	43.01	25	Oxidation (+16)	43.01	508.775	2	2031.07	4	0.001551	0.7633	150	1715	0			13253200	SpectrumID: "5145"; File: "X:\ClientData\2020_Clients\SadeghNS\SenguptaS\200311\QE_Plus\Data\Corrected_IDs_Use_this\TB-CS-200311_SadeghNS_SS_5_80p.raw"	133
TRUE	TRUE	(Y)PIVQNIQGQmVHQAISPR(T)	0.96	42.78	25	Oxidation (+16)	42.78	508.775	2	2031.07	4	0.001071	0.5271	150	1726	0			3665880	SpectrumID: "5186"; File: "X:\ClientData\2020_Clients\SadeghNS\SenguptaS\200311\QE_Plus\Data\Corrected_IDs_Use_this\TB-CS-200311_SadeghNS_SS_5_80p.raw"	133
TRUE	TRUE	(Y)PIVQNIQGQmVHQAISPR(T)	0.95	39.86	25	Oxidation (+16)	39.86	508.775	2	2031.07	4	0.001191	0.5861	150	1704	0			314120	SpectrumID: "5103"; File: "X:\ClientData\2020_Clients\SadeghNS\SenguptaS\200311\QE_Plus\Data\Corrected_IDs_Use_this\TB-CS-200311_SadeghNS_SS_5_80p.raw"	133
TRUE	TRUE	(Y)PIVQNIQGQMVHQAISPRT(L)	1	127.65	25		127.65	1059.07	2	2116.12	2	0.003238	1.529	151	2332	0			499651	SpectrumID: "7381"; File: "X:\ClientData\2020_Clients\SadeghNS\SenguptaS\200311\QE_Plus\Data\Corrected_IDs_Use_this\TB-CS-200311_SadeghNS_SS_5_80p.raw"	133
TRUE	TRUE	(Y)PIVQNIQGQMVHQAISPRT(L)	1	89.13	25		89.13	1059.07	2	2116.12	2	0.001278	0.6037	151	2317	0			231643	SpectrumID: "7327"; File: "X:\ClientData\2020_Clients\SadeghNS\SenguptaS\200311\QE_Plus\Data\Corrected_IDs_Use_this\TB-CS-200311_SadeghNS_SS_5_80p.raw"	133
TRUE	TRUE	(Y)PIVQNIQGQmVHQAISPRT(L)	1	77.85	25	Oxidation (+16)	77.85	1067.07	2	2132.12	2	0.005143	2.411	151	1748	0			729362	SpectrumID: "5268"; File: "X:\ClientData\2020_Clients\SadeghNS\SenguptaS\200311\QE_Plus\Data\Corrected_IDs_Use_this\TB-CS-200311_SadeghNS_SS_5_80p.raw"	133
TRUE	TRUE	(Y)PIVQNIQGQmVHQAISPRT(L)	1	61.38	25	Oxidation (+16)	61.38	1067.07	2	2132.12	2	0.000263	0.1233	151	1762	0			3596010	SpectrumID: "5319"; File: "X:\ClientData\2020_Clients\SadeghNS\SenguptaS\200311\QE_Plus\Data\Corrected_IDs_Use_this\TB-CS-200311_SadeghNS_SS_5_80p.raw"	133
TRUE	TRUE	(Y)PIVQNIQGQMVHQAISPRT(L)	1	99.48	25		99.48	706.381	2	2116.12	3	0.0008521	0.4025	151	2348	0			953380	SpectrumID: "7438"; File: "X:\ClientData\2020_Clients\SadeghNS\SenguptaS\200311\QE_Plus\Data\Corrected_IDs_Use_this\TB-CS-200311_SadeghNS_SS_5_80p.raw"	133
TRUE	TRUE	(Y)PIVQNIQGQmVHQAISPRT(L)	1	88.07	25	Oxidation (+16)	88.07	711.713	2	2132.12	3	0.001097	0.5143	151	1881	0			769641	SpectrumID: "5769"; File: "X:\ClientData\2020_Clients\SadeghNS\SenguptaS\200311\QE_Plus\Data\Corrected_IDs_Use_this\TB-CS-200311_SadeghNS_SS_5_80p.raw"	133
TRUE	TRUE	(Y)PIVQNIQGQMVHQAISPRT(L)	1	86.91	25		86.91	706.381	2	2116.12	3	0.001032	0.4875	151	2323	0			50364000	SpectrumID: "7347"; File: "X:\ClientData\2020_Clients\SadeghNS\SenguptaS\200311\QE_Plus\Data\Corrected_IDs_Use_this\TB-CS-200311_SadeghNS_SS_5_80p.raw"	133
TRUE	TRUE	(Y)PIVQNIQGQMVHQAISPRT(L)	1	80.13	25		80.13	706.381	2	2116.12	3	0.0006721	0.3174	151	2373	0			216167	SpectrumID: "7531"; File: "X:\ClientData\2020_Clients\SadeghNS\SenguptaS\200311\QE_Plus\Data\Corrected_IDs_Use_this\TB-CS-200311_SadeghNS_SS_5_80p.raw"	133
TRUE	TRUE	(Y)PIVQNIQGQmVHQAISPRT(L)	1	79.14	25	Oxidation (+16)	79.14	711.713	2	2132.12	3	0.000557	0.2611	151	2150	0			682483	SpectrumID: "6751"; File: "X:\ClientData\2020_Clients\SadeghNS\SenguptaS\200311\QE_Plus\Data\Corrected_IDs_Use_this\TB-CS-200311_SadeghNS_SS_5_80p.raw"	133
TRUE	TRUE	(Y)PIVQNIQGQMVHQAISPRT(L)	1	82.34	25		82.34	706.381	2	2116.12	3	-0.0006179	-0.2919	151	2360	0			514151	SpectrumID: "7483"; File: "X:\ClientData\2020_Clients\SadeghNS\SenguptaS\200311\QE_Plus\Data\Corrected_IDs_Use_this\TB-CS-200311_SadeghNS_SS_5_80p.raw"	133
TRUE	TRUE	(Y)PIVQNIqGQmVHQAISPRT(L)	1	74.74	25	Deamidated (+1), Oxidation (+16)	15.61	712.043	2	2133.11	3	0.005491	2.573	151	1929	0			979071	SpectrumID: "5948"; File: "X:\ClientData\2020_Clients\SadeghNS\SenguptaS\200311\QE_Plus\Data\Corrected_IDs_Use_this\TB-CS-200311_SadeghNS_SS_5_80p.raw"	133
TRUE	TRUE	(Y)PIVQNIQGQMVHQAISPRT(L)	1	82.01	25		82.01	706.381	2	2116.12	3	-0.0004379	-0.2069	151	2335	0			9062680	SpectrumID: "7392"; File: "X:\ClientData\2020_Clients\SadeghNS\SenguptaS\200311\QE_Plus\Data\Corrected_IDs_Use_this\TB-CS-200311_SadeghNS_SS_5_80p.raw"	133
TRUE	TRUE	(Y)PIVQNIQGQmVHQAISPRT(L)	1	74.03	25	Oxidation (+16)	74.03	711.713	2	2132.12	3	0.001847	0.8659	151	1761	0			346952000	SpectrumID: "5318"; File: "X:\ClientData\2020_Clients\SadeghNS\SenguptaS\200311\QE_Plus\Data\Corrected_IDs_Use_this\TB-CS-200311_SadeghNS_SS_5_80p.raw"	133
TRUE	TRUE	(Y)PIVQNIQGQMVHQAISPRT(L)	1	79.61	25		79.61	706.381	2	2116.12	3	-7.794e-05	-0.03681	151	2309	0			679795	SpectrumID: "7295"; File: "X:\ClientData\2020_Clients\SadeghNS\SenguptaS\200311\QE_Plus\Data\Corrected_IDs_Use_this\TB-CS-200311_SadeghNS_SS_5_80p.raw"	133
TRUE	TRUE	(Y)PIVQNIQGQmVHQAISPRT(L)	1	79.58	25	Oxidation (+16)	79.58	711.712	2	2132.11	3	-0.001993	-0.9343	151	1809	0			2408250	SpectrumID: "5496"; File: "X:\ClientData\2020_Clients\SadeghNS\SenguptaS\200311\QE_Plus\Data\Corrected_IDs_Use_this\TB-CS-200311_SadeghNS_SS_5_80p.raw"	133
TRUE	TRUE	(Y)PIVQNIQGQmVHQAISPRT(L)	1	69.82	25	Oxidation (+16)	69.82	711.714	2	2132.12	3	0.003497	1.639	151	1750	0			140540000	SpectrumID: "5276"; File: "X:\ClientData\2020_Clients\SadeghNS\SenguptaS\200311\QE_Plus\Data\Corrected_IDs_Use_this\TB-CS-200311_SadeghNS_SS_5_80p.raw"	133
TRUE	TRUE	(Y)PIVQNIQGQmVHQAISPRT(L)	1	69.62	25	Oxidation (+16)	69.62	711.713	2	2132.12	3	0.002207	1.035	151	1821	0			1848980	SpectrumID: "5543"; File: "X:\ClientData\2020_Clients\SadeghNS\SenguptaS\200311\QE_Plus\Data\Corrected_IDs_Use_this\TB-CS-200311_SadeghNS_SS_5_80p.raw"	133
TRUE	TRUE	(Y)PIVQNIqGQmVHQAISPRT(L)	1	69.59	25	Deamidated (+1), Oxidation (+16)	6.96	712.043	2	2133.11	3	0.005491	2.573	151	1940	0			967363	SpectrumID: "5991"; File: "X:\ClientData\2020_Clients\SadeghNS\SenguptaS\200311\QE_Plus\Data\Corrected_IDs_Use_this\TB-CS-200311_SadeghNS_SS_5_80p.raw"	133
TRUE	TRUE	(Y)PIVQNIQGQmVHQAISPRT(L)	1	76.57	25	Oxidation (+16)	76.57	711.712	2	2132.11	3	-0.003283	-1.539	151	1773	0			20038300	SpectrumID: "5363"; File: "X:\ClientData\2020_Clients\SadeghNS\SenguptaS\200311\QE_Plus\Data\Corrected_IDs_Use_this\TB-CS-200311_SadeghNS_SS_5_80p.raw"	133
TRUE	TRUE	(Y)PIVQNIQGQmVHQAISPRT(L)	1	65.78	25	Oxidation (+16)	65.78	711.713	2	2132.12	3	0.000377	0.1768	151	2162	0			689872	SpectrumID: "6792"; File: "X:\ClientData\2020_Clients\SadeghNS\SenguptaS\200311\QE_Plus\Data\Corrected_IDs_Use_this\TB-CS-200311_SadeghNS_SS_5_80p.raw"	133
TRUE	TRUE	(Y)PIVQNIQGQmVHQAISPRT(L)	1	65.74	25	Oxidation (+16)	65.74	711.713	2	2132.12	3	0.000917	0.4299	151	2200	0			496617	SpectrumID: "6931"; File: "X:\ClientData\2020_Clients\SadeghNS\SenguptaS\200311\QE_Plus\Data\Corrected_IDs_Use_this\TB-CS-200311_SadeghNS_SS_5_80p.raw"	133
TRUE	TRUE	(Y)PIVQNIQGQmVHQAISPRT(L)	1	65.46	25	Oxidation (+16)	65.46	711.713	2	2132.12	3	0.000737	0.3455	151	1905	0			623841	SpectrumID: "5860"; File: "X:\ClientData\2020_Clients\SadeghNS\SenguptaS\200311\QE_Plus\Data\Corrected_IDs_Use_this\TB-CS-200311_SadeghNS_SS_5_80p.raw"	133
TRUE	TRUE	(Y)PIVQNIQGQmVHQAISPRT(L)	1	70.31	25	Oxidation (+16)	70.31	711.712	2	2132.12	3	-0.001093	-0.5124	151	1966	0			346396	SpectrumID: "6076"; File: "X:\ClientData\2020_Clients\SadeghNS\SenguptaS\200311\QE_Plus\Data\Corrected_IDs_Use_this\TB-CS-200311_SadeghNS_SS_5_80p.raw"	133
TRUE	TRUE	(Y)PIVQNIQGQmVHQAISPRT(L)	1	70.18	25	Oxidation (+16)	70.18	711.711	2	2132.11	3	-0.003823	-1.792	151	2247	0			181247	SpectrumID: "7071"; File: "X:\ClientData\2020_Clients\SadeghNS\SenguptaS\200311\QE_Plus\Data\Corrected_IDs_Use_this\TB-CS-200311_SadeghNS_SS_5_80p.raw"	133
TRUE	TRUE	(Y)PIVQNIQGQmVHQAISPRT(L)	1	70.08	25	Oxidation (+16)	70.08	711.713	2	2132.12	3	0.000197	0.09238	151	1832	0			1909370	SpectrumID: "5587"; File: "X:\ClientData\2020_Clients\SadeghNS\SenguptaS\200311\QE_Plus\Data\Corrected_IDs_Use_this\TB-CS-200311_SadeghNS_SS_5_80p.raw"	133
TRUE	TRUE	(Y)PIVQNIQGQmVHQAISPRT(L)	1	69.77	25	Oxidation (+16)	69.77	711.712	2	2132.12	3	-0.000913	-0.428	151	1797	0			3399060	SpectrumID: "5453"; File: "X:\ClientData\2020_Clients\SadeghNS\SenguptaS\200311\QE_Plus\Data\Corrected_IDs_Use_this\TB-CS-200311_SadeghNS_SS_5_80p.raw"	133
TRUE	TRUE	(Y)PIVQNIQGQmVHQAISPRT(L)	1	69.61	25	Oxidation (+16)	69.61	711.713	2	2132.12	3	0.000197	0.09238	151	2138	0			902934	SpectrumID: "6706"; File: "X:\ClientData\2020_Clients\SadeghNS\SenguptaS\200311\QE_Plus\Data\Corrected_IDs_Use_this\TB-CS-200311_SadeghNS_SS_5_80p.raw"	133
TRUE	TRUE	(Y)PIVQNIQGQmVHQAISPRT(L)	1	62.56	25	Oxidation (+16)	62.56	711.713	2	2132.12	3	0.002027	0.9503	151	2031	0			377300	SpectrumID: "6313"; File: "X:\ClientData\2020_Clients\SadeghNS\SenguptaS\200311\QE_Plus\Data\Corrected_IDs_Use_this\TB-CS-200311_SadeghNS_SS_5_80p.raw"	133
TRUE	TRUE	(Y)PIVQNIQGQmVHQAISPRT(L)	1	62.39	25	Oxidation (+16)	62.39	711.713	2	2132.12	3	0.000557	0.2611	151	2115	0			290703	SpectrumID: "6620"; File: "X:\ClientData\2020_Clients\SadeghNS\SenguptaS\200311\QE_Plus\Data\Corrected_IDs_Use_this\TB-CS-200311_SadeghNS_SS_5_80p.raw"	133
TRUE	TRUE	(Y)PIVQNIQGQmVHQAISPRT(L)	1	65.18	25	Oxidation (+16)	65.18	711.713	2	2132.12	3	-0.000343	-0.1608	151	2173	0			491153	SpectrumID: "6836"; File: "X:\ClientData\2020_Clients\SadeghNS\SenguptaS\200311\QE_Plus\Data\Corrected_IDs_Use_this\TB-CS-200311_SadeghNS_SS_5_80p.raw"	133
TRUE	TRUE	(Y)PIVQNIQGqmVHQAISPRT(L)	1	58.31	25	Deamidated (+1), Oxidation (+16)	0.18	712.041	2	2133.1	3	0.001291	0.605	151	1856	0			2313400	SpectrumID: "5676"; File: "X:\ClientData\2020_Clients\SadeghNS\SenguptaS\200311\QE_Plus\Data\Corrected_IDs_Use_this\TB-CS-200311_SadeghNS_SS_5_80p.raw"	133
TRUE	TRUE	(Y)PIVQNIQGQmVHQAISPRT(L)	1	63.09	25	Oxidation (+16)	63.09	711.712	2	2132.11	3	-0.003283	-1.539	151	1785	0			6258620	SpectrumID: "5408"; File: "X:\ClientData\2020_Clients\SadeghNS\SenguptaS\200311\QE_Plus\Data\Corrected_IDs_Use_this\TB-CS-200311_SadeghNS_SS_5_80p.raw"	133
TRUE	TRUE	(Y)PIVQNIQGQmVHQAISPRT(L)	1	62.98	25	Oxidation (+16)	62.98	711.712	2	2132.11	3	-0.001273	-0.5968	151	2236	0			282388	SpectrumID: "7036"; File: "X:\ClientData\2020_Clients\SadeghNS\SenguptaS\200311\QE_Plus\Data\Corrected_IDs_Use_this\TB-CS-200311_SadeghNS_SS_5_80p.raw"	133
TRUE	TRUE	(Y)PIVQNIQGqmVHQAISPRT(L)	1	74.44	25	Deamidated (+1), Oxidation (+16)	19.46	712.043	2	2133.11	3	0.006961	3.262	151	1844	0			2550580	SpectrumID: "5633"; File: "X:\ClientData\2020_Clients\SadeghNS\SenguptaS\200311\QE_Plus\Data\Corrected_IDs_Use_this\TB-CS-200311_SadeghNS_SS_5_80p.raw"	133
TRUE	TRUE	(Y)PIVQNIQGQmVHQAISPRT(L)	1	55.42	25	Oxidation (+16)	55.42	711.713	2	2132.12	3	0.000557	0.2611	151	2186	0			373399	SpectrumID: "6882"; File: "X:\ClientData\2020_Clients\SadeghNS\SenguptaS\200311\QE_Plus\Data\Corrected_IDs_Use_this\TB-CS-200311_SadeghNS_SS_5_80p.raw"	133
TRUE	TRUE	(Y)PIVQNIQGQmVHQAISPRT(L)	1	54.65	25	Oxidation (+16)	54.65	711.713	2	2132.12	3	0.001097	0.5143	151	2077	0			205285	SpectrumID: "6481"; File: "X:\ClientData\2020_Clients\SadeghNS\SenguptaS\200311\QE_Plus\Data\Corrected_IDs_Use_this\TB-CS-200311_SadeghNS_SS_5_80p.raw"	133
TRUE	TRUE	(Y)PIVQNIQGQmVHQAISPRT(L)	1	58.79	25	Oxidation (+16)	58.79	711.712	2	2132.12	3	-0.001093	-0.5124	151	2061	0			242121	SpectrumID: "6424"; File: "X:\ClientData\2020_Clients\SadeghNS\SenguptaS\200311\QE_Plus\Data\Corrected_IDs_Use_this\TB-CS-200311_SadeghNS_SS_5_80p.raw"	133
TRUE	TRUE	(Y)PIVQNIQGQmVHQAISPRT(L)	1	51.27	25	Oxidation (+16)	51.27	711.713	2	2132.12	3	0.001097	0.5143	151	2005	0			207620	SpectrumID: "6222"; File: "X:\ClientData\2020_Clients\SadeghNS\SenguptaS\200311\QE_Plus\Data\Corrected_IDs_Use_this\TB-CS-200311_SadeghNS_SS_5_80p.raw"	133
TRUE	TRUE	(Y)PIVQNIQGQmVHQAISPRT(L)	1	47.65	25	Oxidation (+16)	47.65	711.713	2	2132.12	3	0.001097	0.5143	151	2310	0			92080.8	SpectrumID: "7301"; File: "X:\ClientData\2020_Clients\SadeghNS\SenguptaS\200311\QE_Plus\Data\Corrected_IDs_Use_this\TB-CS-200311_SadeghNS_SS_5_80p.raw"	133
TRUE	TRUE	(Y)PIVQNIQGQmVHQAISPRT(L)	1	53.15	25	Oxidation (+16)	53.15	711.712	2	2132.12	3	-0.000733	-0.3436	151	1892	0			817531	SpectrumID: "5813"; File: "X:\ClientData\2020_Clients\SadeghNS\SenguptaS\200311\QE_Plus\Data\Corrected_IDs_Use_this\TB-CS-200311_SadeghNS_SS_5_80p.raw"	133
TRUE	TRUE	(Y)PIVQNIQGQmVHQAISPRT(L)	1	51.74	25	Oxidation (+16)	51.74	711.713	2	2132.12	3	1.705e-05	0.007993	151	2018	0			175270	SpectrumID: "6272"; File: "X:\ClientData\2020_Clients\SadeghNS\SenguptaS\200311\QE_Plus\Data\Corrected_IDs_Use_this\TB-CS-200311_SadeghNS_SS_5_80p.raw"	133
TRUE	TRUE	(Y)PIVQNIQGQmVHQAISPRT(L)	1	51.23	25	Oxidation (+16)	51.23	711.712	2	2132.12	3	-0.001093	-0.5124	151	1994	0			245835	SpectrumID: "6180"; File: "X:\ClientData\2020_Clients\SadeghNS\SenguptaS\200311\QE_Plus\Data\Corrected_IDs_Use_this\TB-CS-200311_SadeghNS_SS_5_80p.raw"	133
TRUE	TRUE	(Y)PIVQNIQGQmVHQAISPRT(L)	1	43.67	25	Oxidation (+16)	43.67	711.713	2	2132.12	3	0.002027	0.9503	151	2102	0			189308	SpectrumID: "6574"; File: "X:\ClientData\2020_Clients\SadeghNS\SenguptaS\200311\QE_Plus\Data\Corrected_IDs_Use_this\TB-CS-200311_SadeghNS_SS_5_80p.raw"	133
TRUE	TRUE	(Y)PIVQNIQGQmVHQAISPRT(L)	1	46.76	25	Oxidation (+16)	46.76	711.712	2	2132.11	3	-0.003643	-1.708	151	2214	0			448853	SpectrumID: "6982"; File: "X:\ClientData\2020_Clients\SadeghNS\SenguptaS\200311\QE_Plus\Data\Corrected_IDs_Use_this\TB-CS-200311_SadeghNS_SS_5_80p.raw"	133
TRUE	TRUE	(Y)PIVQNIQGQmVHQAISPRT(L)	1	44.61	25	Oxidation (+16)	44.61	711.711	2	2132.11	3	-0.004573	-2.144	151	2324	0			162894	SpectrumID: "7349"; File: "X:\ClientData\2020_Clients\SadeghNS\SenguptaS\200311\QE_Plus\Data\Corrected_IDs_Use_this\TB-CS-200311_SadeghNS_SS_5_80p.raw"	133
TRUE	TRUE	(Y)PIVQNIQGQmVHQAISPRT(L)	1	44.1	25	Oxidation (+16)	44.1	711.712	2	2132.11	3	-0.001633	-0.7655	151	2294	0			81631.3	SpectrumID: "7241"; File: "X:\ClientData\2020_Clients\SadeghNS\SenguptaS\200311\QE_Plus\Data\Corrected_IDs_Use_this\TB-CS-200311_SadeghNS_SS_5_80p.raw"	133
TRUE	TRUE	(Y)PIVQNIQGQmVHQAISPRT(L)	1	41.99	25	Oxidation (+16)	41.99	711.713	2	2132.12	3	-0.000163	-0.07639	151	1978	0			265514	SpectrumID: "6122"; File: "X:\ClientData\2020_Clients\SadeghNS\SenguptaS\200311\QE_Plus\Data\Corrected_IDs_Use_this\TB-CS-200311_SadeghNS_SS_5_80p.raw"	133
TRUE	TRUE	(Y)PIVQNIQGQmVHQAISPRT(L)	0.99	34.23	25	Oxidation (+16)	34.23	711.713	2	2132.12	3	0.001097	0.5143	151	1736	0			130603	SpectrumID: "5225"; File: "X:\ClientData\2020_Clients\SadeghNS\SenguptaS\200311\QE_Plus\Data\Corrected_IDs_Use_this\TB-CS-200311_SadeghNS_SS_5_80p.raw"	133
TRUE	TRUE	(Y)PIVQNIQGQmVHQAISPRT(L)	0.99	32.51	25	Oxidation (+16)	32.51	711.713	2	2132.12	3	0.001487	0.6971	151	2046	0			169085	SpectrumID: "6367"; File: "X:\ClientData\2020_Clients\SadeghNS\SenguptaS\200311\QE_Plus\Data\Corrected_IDs_Use_this\TB-CS-200311_SadeghNS_SS_5_80p.raw"	133
TRUE	TRUE	(Y)PIVQNIQGQmVHQAISPRT(L)	0.99	35.77	25	Oxidation (+16)	35.77	711.713	2	2132.12	3	0.000197	0.09238	151	2127	0			687452	SpectrumID: "6663"; File: "X:\ClientData\2020_Clients\SadeghNS\SenguptaS\200311\QE_Plus\Data\Corrected_IDs_Use_this\TB-CS-200311_SadeghNS_SS_5_80p.raw"	133
TRUE	TRUE	(Y)PIVQNIQGQmVHQAISPRT(L)	0.99	31.15	25	Oxidation (+16)	31.15	711.713	2	2132.12	3	0.001277	0.5987	151	2089	0			236667	SpectrumID: "6524"; File: "X:\ClientData\2020_Clients\SadeghNS\SenguptaS\200311\QE_Plus\Data\Corrected_IDs_Use_this\TB-CS-200311_SadeghNS_SS_5_80p.raw"	133
TRUE	TRUE	(Y)PIVQNIQGQmVHQAISPRT(L)	0.98	50.28	25	Oxidation (+16)	50.28	534.037	2	2132.12	4	0.000611	0.2865	151	1769	0			1411270	SpectrumID: "5348"; File: "X:\ClientData\2020_Clients\SadeghNS\SenguptaS\200311\QE_Plus\Data\Corrected_IDs_Use_this\TB-CS-200311_SadeghNS_SS_5_80p.raw"	133
TRUE	TRUE	(Y)PIVQNIQGQmVHQAISPRT(L)	0.97	48.71	25	Oxidation (+16)	48.71	534.037	2	2132.12	4	0.001331	0.624	151	1758	0			8301530	SpectrumID: "5305"; File: "X:\ClientData\2020_Clients\SadeghNS\SenguptaS\200311\QE_Plus\Data\Corrected_IDs_Use_this\TB-CS-200311_SadeghNS_SS_5_80p.raw"	133
TRUE	TRUE	(Y)PIVQNIQGQmVHQAISPRT(L)	0.96	42.17	25	Oxidation (+16)	42.17	534.037	2	2132.12	4	0.001331	0.624	151	1747	0			1166770	SpectrumID: "5265"; File: "X:\ClientData\2020_Clients\SadeghNS\SenguptaS\200311\QE_Plus\Data\Corrected_IDs_Use_this\TB-CS-200311_SadeghNS_SS_5_80p.raw"	133
TRUE	TRUE	(Y)PIVQNIQGQmVHQAISPRTL(N)	1	62.08	25	Oxidation (+16)	62.08	749.407	2	2245.2	3	-0.002533	-1.128	152	2219	0			505511	SpectrumID: "6997"; File: "X:\ClientData\2020_Clients\SadeghNS\SenguptaS\200311\QE_Plus\Data\Corrected_IDs_Use_this\TB-CS-200311_SadeghNS_SS_5_80p.raw"	133
TRUE	TRUE	(S)EGATPQDLNTmLNTVGGHQ(A)	1	31.68	25	Oxidation (+16)	31.68	999.963	2	1997.91	2	0.000123	0.06156	195	1937	0			50193.7	SpectrumID: "5980"; File: "X:\ClientData\2020_Clients\SadeghNS\SenguptaS\200311\QE_Plus\Data\Corrected_IDs_Use_this\TB-CS-200311_SadeghNS_SS_5_80p.raw"	177
TRUE	TRUE	(S)EGATPQDLNTmLNTVGGHQ(A)	1	35.6	25	Oxidation (+16)	35.6	666.978	2	1997.91	3	0.001757	0.879	195	1940	0			128123	SpectrumID: "5989"; File: "X:\ClientData\2020_Clients\SadeghNS\SenguptaS\200311\QE_Plus\Data\Corrected_IDs_Use_this\TB-CS-200311_SadeghNS_SS_5_80p.raw"	177
TRUE	TRUE	(S)EGATPQDLNTMLNTVGGHQAA(M)	1	47.59	25		47.59	1063	2	2123.99	2	0.0006781	0.3191	197	2743	0			97012.8	SpectrumID: "8627"; File: "X:\ClientData\2020_Clients\SadeghNS\SenguptaS\200311\QE_Plus\Data\Corrected_IDs_Use_this\TB-CS-200311_SadeghNS_SS_5_80p.raw"	177
TRUE	TRUE	(S)EGATPQDLNTmLNTVGGHQAA(M)	1	46.46	25	Oxidation (+16)	46.46	1071	2	2139.98	2	-0.001077	-0.503	197	1992	0			80030.3	SpectrumID: "6173"; File: "X:\ClientData\2020_Clients\SadeghNS\SenguptaS\200311\QE_Plus\Data\Corrected_IDs_Use_this\TB-CS-200311_SadeghNS_SS_5_80p.raw"	177
TRUE	TRUE	(S)EGATPQDLNTmLNTVGGHQAA(M)	1	25.81	25	Oxidation (+16)	25.81	1071	2	2139.98	2	-0.002777	-1.297	197	2007	0			72973.9	SpectrumID: "6229"; File: "X:\ClientData\2020_Clients\SadeghNS\SenguptaS\200311\QE_Plus\Data\Corrected_IDs_Use_this\TB-CS-200311_SadeghNS_SS_5_80p.raw"	177
TRUE	TRUE	(S)EGATPQDLNTmLNTVGGHQAA(M)	0.98	33.35	25	Oxidation (+16)	33.35	714.336	2	2139.99	3	-0.000153	-0.07144	197	1998	0			371432	SpectrumID: "6195"; File: "X:\ClientData\2020_Clients\SadeghNS\SenguptaS\200311\QE_Plus\Data\Corrected_IDs_Use_this\TB-CS-200311_SadeghNS_SS_5_80p.raw"	177
TRUE	TRUE	(S)EGATPQDLNTmLNTVGGHQAAm(Q)	1	44.66	25	Oxidation (+16), Oxidation (+16)	23.35	763.348	2	2287.02	3	0.000312	0.1364	198	1946	0			410655	SpectrumID: "6011"; File: "X:\ClientData\2020_Clients\SadeghNS\SenguptaS\200311\QE_Plus\Data\Corrected_IDs_Use_this\TB-CS-200311_SadeghNS_SS_5_80p.raw"	177
TRUE	TRUE	(S)EGATPQDLNTmLNTVGGHQAAm(Q)	1	47.73	25	Oxidation (+16), Oxidation (+16)	34.64	763.348	2	2287.02	3	-0.000228	-0.09963	198	1958	0			427920	SpectrumID: "6051"; File: "X:\ClientData\2020_Clients\SadeghNS\SenguptaS\200311\QE_Plus\Data\Corrected_IDs_Use_this\TB-CS-200311_SadeghNS_SS_5_80p.raw"	177
TRUE	TRUE	(S)EGATPQDLNTMLNTVGGHQAAm(Q)	1	43.5	25	Oxidation (+16)	36.3	758.016	2	2271.03	3	-0.000683	-0.3006	198	2724	0			256953	SpectrumID: "8553"; File: "X:\ClientData\2020_Clients\SadeghNS\SenguptaS\200311\QE_Plus\Data\Corrected_IDs_Use_this\TB-CS-200311_SadeghNS_SS_5_80p.raw"	177
TRUE	TRUE	(S)EGATPQDLNTmLNTVGGHQAAmQ(M)	1	45.52	25	Oxidation (+16), Oxidation (+16)	45.52	806.034	2	2415.08	3	0.001632	0.6755	199	1934	0			673442	SpectrumID: "5970"; File: "X:\ClientData\2020_Clients\SadeghNS\SenguptaS\200311\QE_Plus\Data\Corrected_IDs_Use_this\TB-CS-200311_SadeghNS_SS_5_80p.raw"	177
TRUE	TRUE	(S)EGATPQDLNTMLNTVGGHQAAmQ(M)	1	40.77	25	Oxidation (+16)	38.19	800.703	2	2399.09	3	0.003577	1.49	199	2706	0			173041	SpectrumID: "8501"; File: "X:\ClientData\2020_Clients\SadeghNS\SenguptaS\200311\QE_Plus\Data\Corrected_IDs_Use_this\TB-CS-200311_SadeghNS_SS_5_80p.raw"	177
TRUE	TRUE	(S)EGATPQDLNTmLNTVGGHQAAmQ(M)	1	38.67	25	Oxidation (+16), Oxidation (+16)	38.67	806.034	2	2415.08	3	-1.796e-05	-0.007433	199	1918	0			176995	SpectrumID: "5907"; File: "X:\ClientData\2020_Clients\SadeghNS\SenguptaS\200311\QE_Plus\Data\Corrected_IDs_Use_this\TB-CS-200311_SadeghNS_SS_5_80p.raw"	177
TRUE	TRUE	(S)EGATPQDLNTMLNTVGGHQAAmQ(M)	0.99	33.99	25	Oxidation (+16)	33.99	800.703	2	2399.09	3	0.003577	1.49	199	2706	0			168039	SpectrumID: "8499"; File: "X:\ClientData\2020_Clients\SadeghNS\SenguptaS\200311\QE_Plus\Data\Corrected_IDs_Use_this\TB-CS-200311_SadeghNS_SS_5_80p.raw"	177
TRUE	TRUE	(D)RFYKTLRAEQASQEVK(N)	0.97	45.14	25		45.14	489.268	2	1953.04	4	0.0007461	0.3818	314	1013	0			189410	SpectrumID: "2562"; File: "X:\ClientData\2020_Clients\SadeghNS\SenguptaS\200311\QE_Plus\Data\Corrected_IDs_Use_this\TB-CS-200311_SadeghNS_SS_5_80p.raw"	299
TRUE	TRUE	(F)YKTLRAEQASQEVK(N)	0.98	29.57	25		29.57	550.966	2	1649.87	3	0.001142	0.6918	314	814	0			1723200	SpectrumID: "1833"; File: "X:\ClientData\2020_Clients\SadeghNS\SenguptaS\200311\QE_Plus\Data\Corrected_IDs_Use_this\TB-CS-200311_SadeghNS_SS_5_80p.raw"	301
END OF FILE

## Sheet: Protease_NoDM
Valid	Assigned	Sequence	Prob	Mascot Ion score	Mascot Identity score	Modifications	Mascot Delta Ion Score	Observed	NTT	Actual Mass	Charge	Delta Da	Delta PPM	Stop	Retention Time	# Other Proteins	Intensity	Other Proteins	TIC	Spectrum ID	Start
TRUE	TRUE	(G)GFIKVRQYD(Q)	0.99	18.97	25		18.97	375.873	2	1124.6	3	-0.0001079	-0.0959	116	1541	0			40498.4	SpectrumID: "4373"; File: "X:\ClientData\2020_Clients\SadeghNS\SenguptaS\200311\QE_Plus\Data\Corrected_IDs_Use_this\TB-CS-200311_SadeghNS_SS_4_80p.raw"	108
TRUE	TRUE	(K)VRQYDQILI(E)	1	26.21	25		24.03	574.328	2	1146.64	2	0.0009781	0.8522	120	2638	0			137704	SpectrumID: "8013"; File: "X:\ClientData\2020_Clients\SadeghNS\SenguptaS\200311\QE_Plus\Data\Corrected_IDs_Use_this\TB-CS-200311_SadeghNS_SS_4_80p.raw"	112
TRUE	TRUE	(K)VRQYDQILI(E)	1	25.71	25		24.17	574.328	2	1146.64	2	0.001098	0.9568	120	2627	0			216738	SpectrumID: "7974"; File: "X:\ClientData\2020_Clients\SadeghNS\SenguptaS\200311\QE_Plus\Data\Corrected_IDs_Use_this\TB-CS-200311_SadeghNS_SS_4_80p.raw"	112
TRUE	TRUE	(V)GPTPVNIIGRN(L)	1	30.43	25		30.43	569.323	2	1136.63	2	0.001318	1.159	144	1925	0			97750.9	SpectrumID: "5749"; File: "X:\ClientData\2020_Clients\SadeghNS\SenguptaS\200311\QE_Plus\Data\Corrected_IDs_Use_this\TB-CS-200311_SadeghNS_SS_4_80p.raw"	134
TRUE	TRUE	(V)GPTPVNIIGRNL(L)	1	60.18	25		60.18	625.864	2	1249.71	2	-0.0003819	-0.3054	145	2705	0			1058210	SpectrumID: "8253"; File: "X:\ClientData\2020_Clients\SadeghNS\SenguptaS\200311\QE_Plus\Data\Corrected_IDs_Use_this\TB-CS-200311_SadeghNS_SS_4_80p.raw"	134
TRUE	TRUE	(V)GPTPVNIIGRNLLT(Q)	1	35.3	25		35.3	732.93	2	1463.85	2	-0.0004619	-0.3154	147	2884	0			441723	SpectrumID: "8904"; File: "X:\ClientData\2020_Clients\SadeghNS\SenguptaS\200311\QE_Plus\Data\Corrected_IDs_Use_this\TB-CS-200311_SadeghNS_SS_4_80p.raw"	134
TRUE	TRUE	(V)GPTPVNIIGRNLLTQ(I)	1	38.96	25		38.96	796.96	2	1591.9	2	-0.0001019	-0.064	148	2869	0			114529	SpectrumID: "8859"; File: "X:\ClientData\2020_Clients\SadeghNS\SenguptaS\200311\QE_Plus\Data\Corrected_IDs_Use_this\TB-CS-200311_SadeghNS_SS_4_80p.raw"	134
TRUE	TRUE	(T)LNFPISPIETVPVK(L)	1	53.69	25		53.69	777.451	2	1552.89	2	-0.0001019	-0.0656	166	2973	0			1809970	SpectrumID: "9206"; File: "X:\ClientData\2020_Clients\SadeghNS\SenguptaS\200311\QE_Plus\Data\Corrected_IDs_Use_this\TB-CS-200311_SadeghNS_SS_4_80p.raw"	153
TRUE	TRUE	(T)LNFPISPIETVPVK(L)	1	53.44	25		53.44	777.45	2	1552.89	2	-0.001202	-0.7735	166	2962	0			683518	SpectrumID: "9164"; File: "X:\ClientData\2020_Clients\SadeghNS\SenguptaS\200311\QE_Plus\Data\Corrected_IDs_Use_this\TB-CS-200311_SadeghNS_SS_4_80p.raw"	153
TRUE	TRUE	(T)LNFPISPIETVPVK(L)	1	43.98	25		43.98	777.452	2	1552.89	2	0.003798	2.444	166	2996	0			129815	SpectrumID: "9288"; File: "X:\ClientData\2020_Clients\SadeghNS\SenguptaS\200311\QE_Plus\Data\Corrected_IDs_Use_this\TB-CS-200311_SadeghNS_SS_4_80p.raw"	153
TRUE	TRUE	(T)LNFPISPIETVPVK(L)	1	25.3	25		25.3	777.451	2	1552.89	2	0.0003981	0.2562	166	2873	0			31803.3	SpectrumID: "8871"; File: "X:\ClientData\2020_Clients\SadeghNS\SenguptaS\200311\QE_Plus\Data\Corrected_IDs_Use_this\TB-CS-200311_SadeghNS_SS_4_80p.raw"	153
TRUE	TRUE	(L)NFPISPIETVPVK(L)	1	37.99	25		37.99	720.909	2	1439.8	2	1.806e-05	0.01253	166	2820	0			1929660	SpectrumID: "8676"; File: "X:\ClientData\2020_Clients\SadeghNS\SenguptaS\200311\QE_Plus\Data\Corrected_IDs_Use_this\TB-CS-200311_SadeghNS_SS_4_80p.raw"	154
TRUE	TRUE	(L)NFPISPIETVPVK(L)	1	23.58	25		23.58	720.909	2	1439.8	2	-0.0001019	-0.07075	166	2833	0			87840.2	SpectrumID: "8722"; File: "X:\ClientData\2020_Clients\SadeghNS\SenguptaS\200311\QE_Plus\Data\Corrected_IDs_Use_this\TB-CS-200311_SadeghNS_SS_4_80p.raw"	154
TRUE	TRUE	(N)FPISPIETVPVK(L)	1	67.1	25		67.1	663.887	2	1325.76	2	0.0005581	0.4206	166	2801	0			2181830	SpectrumID: "8604"; File: "X:\ClientData\2020_Clients\SadeghNS\SenguptaS\200311\QE_Plus\Data\Corrected_IDs_Use_this\TB-CS-200311_SadeghNS_SS_4_80p.raw"	155
TRUE	TRUE	(N)FPISPIETVPVK(L)	1	59.7	25		59.7	663.887	2	1325.76	2	7.806e-05	0.05883	166	2787	0			1437560	SpectrumID: "8555"; File: "X:\ClientData\2020_Clients\SadeghNS\SenguptaS\200311\QE_Plus\Data\Corrected_IDs_Use_this\TB-CS-200311_SadeghNS_SS_4_80p.raw"	155
TRUE	TRUE	(N)FPISPIETVPVK(L)	0.98	16.5	25		16.5	663.887	2	1325.76	2	-0.0001819	-0.1371	166	2813	0			126361	SpectrumID: "8651"; File: "X:\ClientData\2020_Clients\SadeghNS\SenguptaS\200311\QE_Plus\Data\Corrected_IDs_Use_this\TB-CS-200311_SadeghNS_SS_4_80p.raw"	155
TRUE	TRUE	(F)PISPIETVPVK(L)	1	56.76	25		56.76	590.352	2	1178.69	2	-0.0008619	-0.7306	166	2255	0			626880	SpectrumID: "6860"; File: "X:\ClientData\2020_Clients\SadeghNS\SenguptaS\200311\QE_Plus\Data\Corrected_IDs_Use_this\TB-CS-200311_SadeghNS_SS_4_80p.raw"	156
END OF FILE

## Sheet: Protease_DM
Valid	Assigned	Sequence	Prob	Mascot Ion score	Mascot Identity score	Modifications	Mascot Delta Ion Score	Observed	NTT	Actual Mass	Charge	Delta Da	Delta PPM	Stop	Retention Time	# Other Proteins	Intensity	Other Proteins	TIC	Spectrum ID	Start
TRUE	TRUE	(T)LNFPISPIETVPVK(L)	1	48.54	25		48.54	777.451	2	1552.89	2	0.001118	0.7195	166	2962	0			310223	SpectrumID: "9358"; File: "X:\ClientData\2020_Clients\SadeghNS\SenguptaS\200311\QE_Plus\Data\Corrected_IDs_Use_this\TB-CS-200311_SadeghNS_SS_3_80p.raw"	153
TRUE	TRUE	(L)NFPISPIETVPVK(L)	1	26.3	25		26.3	720.909	2	1439.8	2	-0.0001019	-0.07075	166	2818	0			297873	SpectrumID: "8835"; File: "X:\ClientData\2020_Clients\SadeghNS\SenguptaS\200311\QE_Plus\Data\Corrected_IDs_Use_this\TB-CS-200311_SadeghNS_SS_3_80p.raw"	154
TRUE	TRUE	(N)FPISPIETVPVK(L)	1	38.51	25		38.51	663.887	2	1325.76	2	0.0005581	0.4206	166	2788	0			320355	SpectrumID: "8723"; File: "X:\ClientData\2020_Clients\SadeghNS\SenguptaS\200311\QE_Plus\Data\Corrected_IDs_Use_this\TB-CS-200311_SadeghNS_SS_3_80p.raw"	155
END OF FILE

## Sheet: Integrase_NoDM
Valid	Assigned	Sequence	Prob	Mascot Ion score	Mascot Identity score	Modifications	Mascot Delta Ion Score	Observed	NTT	Actual Mass	Charge	Delta Da	Delta PPM	Stop	Retention Time	# Other Proteins	Intensity	Other Proteins	TIC	Spectrum ID	Start
TRUE	TRUE	(H)VASGYIEAEVIPAETGQET(A)	0.99	21.66	25		21.66	982.479	2	1962.94	2	0.0004781	0.2434	97	2712	0		AAF35355.2	324887	SpectrumID: "8423"; File: "X:\ClientData\2020_Clients\SadeghNS\SenguptaS\200311\QE_Plus\Data\Corrected_IDs_Use_this\TB-CS-200311_SadeghNS_SS_2_80p.raw"	79
TRUE	TRUE	(A)SGYIEAEVIPA(E)	0.97	16.7	25		16.7	574.795	2	1147.58	2	-0.0005219	-0.4544	91	2722	0		AAF35355.2	289182	SpectrumID: "8461"; File: "X:\ClientData\2020_Clients\SadeghNS\SenguptaS\200311\QE_Plus\Data\Corrected_IDs_Use_this\TB-CS-200311_SadeghNS_SS_2_80p.raw"	81
TRUE	TRUE	(A)SGYIEAEVIPAE(T)	1	33.44	25		33.44	639.317	2	1276.62	2	-0.0003819	-0.2989	92	2667	0		AAF35355.2	1107540	SpectrumID: "8262"; File: "X:\ClientData\2020_Clients\SadeghNS\SenguptaS\200311\QE_Plus\Data\Corrected_IDs_Use_this\TB-CS-200311_SadeghNS_SS_2_80p.raw"	81
TRUE	TRUE	(A)SGYIEAEVIPAE(T)	0.99	20.14	25		20.14	639.317	2	1276.62	2	0.0004581	0.3585	92	2680	0		AAF35355.2	2374600	SpectrumID: "8308"; File: "X:\ClientData\2020_Clients\SadeghNS\SenguptaS\200311\QE_Plus\Data\Corrected_IDs_Use_this\TB-CS-200311_SadeghNS_SS_2_80p.raw"	81
TRUE	TRUE	(A)SGYIEAEVIPAET(G)	1	29.72	25		29.72	689.841	2	1377.67	2	0.0002581	0.1872	93	2684	0		AAF35355.2	165185	SpectrumID: "8323"; File: "X:\ClientData\2020_Clients\SadeghNS\SenguptaS\200311\QE_Plus\Data\Corrected_IDs_Use_this\TB-CS-200311_SadeghNS_SS_2_80p.raw"	81
TRUE	TRUE	(A)SGYIEAEVIPAET(G)	0.99	24.96	25		24.96	689.842	2	1377.67	2	0.002938	2.131	93	2671	0		AAF35355.2	416616	SpectrumID: "8276"; File: "X:\ClientData\2020_Clients\SadeghNS\SenguptaS\200311\QE_Plus\Data\Corrected_IDs_Use_this\TB-CS-200311_SadeghNS_SS_2_80p.raw"	81
TRUE	TRUE	(A)SGYIEAEVIPAETG(Q)	1	39.62	25		39.62	718.351	2	1434.69	2	0.0002381	0.1658	94	2659	0		AAF35355.2	1233260	SpectrumID: "8230"; File: "X:\ClientData\2020_Clients\SadeghNS\SenguptaS\200311\QE_Plus\Data\Corrected_IDs_Use_this\TB-CS-200311_SadeghNS_SS_2_80p.raw"	81
TRUE	TRUE	(A)SGYIEAEVIPAETG(Q)	1	38.53	25		38.53	718.351	2	1434.69	2	-1.942e-06	-0.001353	94	2648	0		AAF35355.2	2647930	SpectrumID: "8188"; File: "X:\ClientData\2020_Clients\SadeghNS\SenguptaS\200311\QE_Plus\Data\Corrected_IDs_Use_this\TB-CS-200311_SadeghNS_SS_2_80p.raw"	81
TRUE	TRUE	(A)SGYIEAEVIPAETGQ(E)	1	44.58	25		44.58	782.379	2	1562.74	2	-0.003182	-2.035	95	2618	0		AAF35355.2	393102	SpectrumID: "8073"; File: "X:\ClientData\2020_Clients\SadeghNS\SenguptaS\200311\QE_Plus\Data\Corrected_IDs_Use_this\TB-CS-200311_SadeghNS_SS_2_80p.raw"	81
TRUE	TRUE	(A)SGYIEAEVIPAETGQ(E)	0.99	19.27	25		19.27	782.381	2	1562.75	2	0.0008381	0.5359	95	2634	0		AAF35355.2	80455.4	SpectrumID: "8137"; File: "X:\ClientData\2020_Clients\SadeghNS\SenguptaS\200311\QE_Plus\Data\Corrected_IDs_Use_this\TB-CS-200311_SadeghNS_SS_2_80p.raw"	81
TRUE	TRUE	(A)SGYIEAEVIPAETGQE(T)	1	37.54	25		37.54	846.902	2	1691.79	2	0.0003581	0.2115	96	2633	0		AAF35355.2	1423060	SpectrumID: "8133"; File: "X:\ClientData\2020_Clients\SadeghNS\SenguptaS\200311\QE_Plus\Data\Corrected_IDs_Use_this\TB-CS-200311_SadeghNS_SS_2_80p.raw"	81
TRUE	TRUE	(A)SGYIEAEVIPAETGQE(T)	1	34.64	25		34.64	846.902	2	1691.79	2	-0.0001419	-0.08385	96	2648	0		AAF35355.2	408521	SpectrumID: "8187"; File: "X:\ClientData\2020_Clients\SadeghNS\SenguptaS\200311\QE_Plus\Data\Corrected_IDs_Use_this\TB-CS-200311_SadeghNS_SS_2_80p.raw"	81
TRUE	TRUE	(A)SGYIEAEVIPAETGQET(A)	1	36.12	25		36.12	897.426	2	1792.84	2	0.0006381	0.3557	97	2685	0		AAF35355.2	261498	SpectrumID: "8326"; File: "X:\ClientData\2020_Clients\SadeghNS\SenguptaS\200311\QE_Plus\Data\Corrected_IDs_Use_this\TB-CS-200311_SadeghNS_SS_2_80p.raw"	81
TRUE	TRUE	(A)SGYIEAEVIPAETGQET(A)	1	34.8	25		34.8	897.426	2	1792.84	2	0.0006381	0.3557	97	2647	0		AAF35355.2	3359000	SpectrumID: "8186"; File: "X:\ClientData\2020_Clients\SadeghNS\SenguptaS\200311\QE_Plus\Data\Corrected_IDs_Use_this\TB-CS-200311_SadeghNS_SS_2_80p.raw"	81
TRUE	TRUE	(A)SGYIEAEVIPAETGQET(A)	1	31.5	25		31.5	897.426	2	1792.84	2	0.0008781	0.4895	97	2659	0		AAF35355.2	1002950	SpectrumID: "8231"; File: "X:\ClientData\2020_Clients\SadeghNS\SenguptaS\200311\QE_Plus\Data\Corrected_IDs_Use_this\TB-CS-200311_SadeghNS_SS_2_80p.raw"	81
TRUE	TRUE	(A)SGYIEAEVIPAETGQET(A)	1	32.74	25		32.74	897.427	2	1792.84	2	0.002098	1.17	97	2697	0		AAF35355.2	128250	SpectrumID: "8366"; File: "X:\ClientData\2020_Clients\SadeghNS\SenguptaS\200311\QE_Plus\Data\Corrected_IDs_Use_this\TB-CS-200311_SadeghNS_SS_2_80p.raw"	81
TRUE	TRUE	(A)SGYIEAEVIPAETGQET(A)	1	32.66	25		32.66	897.427	2	1792.84	2	0.001478	0.824	97	2621	0		AAF35355.2	1349360	SpectrumID: "8087"; File: "X:\ClientData\2020_Clients\SadeghNS\SenguptaS\200311\QE_Plus\Data\Corrected_IDs_Use_this\TB-CS-200311_SadeghNS_SS_2_80p.raw"	81
TRUE	TRUE	(A)SGYIEAEVIPAETGQET(A)	1	26.25	25		26.25	897.426	2	1792.84	2	0.0008781	0.4895	97	2636	0		AAF35355.2	77732500	SpectrumID: "8141"; File: "X:\ClientData\2020_Clients\SadeghNS\SenguptaS\200311\QE_Plus\Data\Corrected_IDs_Use_this\TB-CS-200311_SadeghNS_SS_2_80p.raw"	81
TRUE	TRUE	(A)SGYIEAEVIPAETGQET(A)	1	25.67	25		25.67	897.426	2	1792.84	2	-0.0004619	-0.2575	97	2712	0		AAF35355.2	85164.8	SpectrumID: "8420"; File: "X:\ClientData\2020_Clients\SadeghNS\SenguptaS\200311\QE_Plus\Data\Corrected_IDs_Use_this\TB-CS-200311_SadeghNS_SS_2_80p.raw"	81
TRUE	TRUE	(A)SGYIEAEVIPAETGQET(A)	1	29.82	25		29.82	897.426	2	1792.84	2	0.001118	0.6233	97	2672	0		AAF35355.2	502104	SpectrumID: "8282"; File: "X:\ClientData\2020_Clients\SadeghNS\SenguptaS\200311\QE_Plus\Data\Corrected_IDs_Use_this\TB-CS-200311_SadeghNS_SS_2_80p.raw"	81
TRUE	TRUE	(A)SGYIEAEVIPAETGQETA(Y)	1	29.69	25		29.69	932.944	2	1863.87	2	0.0001581	0.08476	98	2656	0		AAF35355.2	747578	SpectrumID: "8219"; File: "X:\ClientData\2020_Clients\SadeghNS\SenguptaS\200311\QE_Plus\Data\Corrected_IDs_Use_this\TB-CS-200311_SadeghNS_SS_2_80p.raw"	81
TRUE	TRUE	(A)SGYIEAEVIPAETGqETA(Y)	0.98	22.4	25	Deamidated (+1)	22.4	933.439	2	1864.86	2	0.005142	2.756	98	2627	0		AAF35355.2	152393	SpectrumID: "8107"; File: "X:\ClientData\2020_Clients\SadeghNS\SenguptaS\200311\QE_Plus\Data\Corrected_IDs_Use_this\TB-CS-200311_SadeghNS_SS_2_80p.raw"	81
TRUE	TRUE	(A)SGYIEAEVIPAETGQETAY(F)	0.96	16.17	25		16.17	1014.48	2	2026.94	2	-0.001382	-0.6814	99	2791	0		AAF35355.2	85937.2	SpectrumID: "8727"; File: "X:\ClientData\2020_Clients\SadeghNS\SenguptaS\200311\QE_Plus\Data\Corrected_IDs_Use_this\TB-CS-200311_SadeghNS_SS_2_80p.raw"	81
TRUE	TRUE	(S)GYIEAEVIPAE(T)	1	23.36	25		23.36	595.801	2	1189.59	2	0.0002381	0.1999	92	2676	0		AAF35355.2	1511310	SpectrumID: "8295"; File: "X:\ClientData\2020_Clients\SadeghNS\SenguptaS\200311\QE_Plus\Data\Corrected_IDs_Use_this\TB-CS-200311_SadeghNS_SS_2_80p.raw"	82
TRUE	TRUE	(S)GYIEAEVIPAETGQ(E)	1	38.08	25		38.08	738.865	2	1475.71	2	0.0003781	0.256	95	2622	0		AAF35355.2	349379	SpectrumID: "8089"; File: "X:\ClientData\2020_Clients\SadeghNS\SenguptaS\200311\QE_Plus\Data\Corrected_IDs_Use_this\TB-CS-200311_SadeghNS_SS_2_80p.raw"	82
TRUE	TRUE	(S)GYIEAEVIPAETGQE(T)	0.99	21.35	25		21.35	803.386	2	1604.76	2	-0.0001219	-0.07594	96	2638	0		AAF35355.2	283641	SpectrumID: "8151"; File: "X:\ClientData\2020_Clients\SadeghNS\SenguptaS\200311\QE_Plus\Data\Corrected_IDs_Use_this\TB-CS-200311_SadeghNS_SS_2_80p.raw"	82
TRUE	TRUE	(S)GYIEAEVIPAETGQET(A)	1	36.73	25		36.73	853.91	2	1705.81	2	0.0002781	0.1629	97	2640	0		AAF35355.2	6533560	SpectrumID: "8156"; File: "X:\ClientData\2020_Clients\SadeghNS\SenguptaS\200311\QE_Plus\Data\Corrected_IDs_Use_this\TB-CS-200311_SadeghNS_SS_2_80p.raw"	82
TRUE	TRUE	(S)GYIEAEVIPAETGQET(A)	1	27.42	25		27.42	853.91	2	1705.81	2	0.001018	0.5965	97	2626	0		AAF35355.2	985310	SpectrumID: "8104"; File: "X:\ClientData\2020_Clients\SadeghNS\SenguptaS\200311\QE_Plus\Data\Corrected_IDs_Use_this\TB-CS-200311_SadeghNS_SS_2_80p.raw"	82
TRUE	TRUE	(S)GYIEAEVIPAETGQET(A)	1	26.98	25		26.98	853.91	2	1705.8	2	-8.194e-05	-0.04801	97	2652	0		AAF35355.2	283094	SpectrumID: "8206"; File: "X:\ClientData\2020_Clients\SadeghNS\SenguptaS\200311\QE_Plus\Data\Corrected_IDs_Use_this\TB-CS-200311_SadeghNS_SS_2_80p.raw"	82
TRUE	TRUE	(S)GYIEAEVIPAETGQETA(Y)	0.98	19.17	25		19.17	889.428	2	1776.84	2	-8.194e-05	-0.04609	98	2663	0		AAF35355.2	178962	SpectrumID: "8245"; File: "X:\ClientData\2020_Clients\SadeghNS\SenguptaS\200311\QE_Plus\Data\Corrected_IDs_Use_this\TB-CS-200311_SadeghNS_SS_2_80p.raw"	82
TRUE	TRUE	(G)YIEAEVIPAETGQET(A)	1	25.54	25		25.54	825.399	2	1648.78	2	-0.0005619	-0.3406	97	2501	0		AAF35355.2	179840	SpectrumID: "7664"; File: "X:\ClientData\2020_Clients\SadeghNS\SenguptaS\200311\QE_Plus\Data\Corrected_IDs_Use_this\TB-CS-200311_SadeghNS_SS_2_80p.raw"	83
TRUE	TRUE	(G)YIEAEVIPAETGQET(A)	0.99	20.43	25		20.43	825.399	2	1648.78	2	5.806e-05	0.03519	97	2489	0		AAF35355.2	1758290	SpectrumID: "7627"; File: "X:\ClientData\2020_Clients\SadeghNS\SenguptaS\200311\QE_Plus\Data\Corrected_IDs_Use_this\TB-CS-200311_SadeghNS_SS_2_80p.raw"	83
TRUE	TRUE	(G)YIEAEVIPAETGQET(A)	0.97	16.82	25		16.82	825.398	2	1648.78	2	-0.001042	-0.6316	97	2476	0		AAF35355.2	323185	SpectrumID: "7585"; File: "X:\ClientData\2020_Clients\SadeghNS\SenguptaS\200311\QE_Plus\Data\Corrected_IDs_Use_this\TB-CS-200311_SadeghNS_SS_2_80p.raw"	83
TRUE	TRUE	(E)AEVIPAETGQETAYFLLK(L)	1	91.44	25		91.44	660.683	2	1979.03	3	0.001202	0.6071	103	2942	0		AAF35355.2	1244330	SpectrumID: "9361"; File: "X:\ClientData\2020_Clients\SadeghNS\SenguptaS\200311\QE_Plus\Data\Corrected_IDs_Use_this\TB-CS-200311_SadeghNS_SS_2_80p.raw"	86
TRUE	TRUE	(E)AEVIPAETGQETAYFLLK(L)	1	71.71	25		71.71	990.52	2	1979.03	2	0.0003581	0.1808	103	2942	0		AAF35355.2	1887240	SpectrumID: "9359"; File: "X:\ClientData\2020_Clients\SadeghNS\SenguptaS\200311\QE_Plus\Data\Corrected_IDs_Use_this\TB-CS-200311_SadeghNS_SS_2_80p.raw"	86
TRUE	TRUE	(A)EVIPAETGQETAYFLLK(L)	1	78.86	25		78.86	637.003	2	1907.99	3	-0.0001979	-0.1037	103	2938	0		AAF35355.2	891106	SpectrumID: "9341"; File: "X:\ClientData\2020_Clients\SadeghNS\SenguptaS\200311\QE_Plus\Data\Corrected_IDs_Use_this\TB-CS-200311_SadeghNS_SS_2_80p.raw"	87
TRUE	TRUE	(A)EVIPAETGQETAYFLLK(L)	1	75.74	25		75.74	955.001	2	1907.99	2	-0.001122	-0.5877	103	2935	0		AAF35355.2	1390810	SpectrumID: "9330"; File: "X:\ClientData\2020_Clients\SadeghNS\SenguptaS\200311\QE_Plus\Data\Corrected_IDs_Use_this\TB-CS-200311_SadeghNS_SS_2_80p.raw"	87
TRUE	TRUE	(A)ETGQETAYFLLK(L)	1	73.47	25		73.47	700.359	2	1398.7	2	-4.194e-05	-0.02996	103	2734	0		AAF35355.2	1228490	SpectrumID: "8505"; File: "X:\ClientData\2020_Clients\SadeghNS\SenguptaS\200311\QE_Plus\Data\Corrected_IDs_Use_this\TB-CS-200311_SadeghNS_SS_2_80p.raw"	92
TRUE	TRUE	(A)ETGQETAYFLLK(L)	1	38.15	25		38.15	700.359	2	1398.7	2	0.0003181	0.2272	103	2745	0		AAF35355.2	72765.6	SpectrumID: "8548"; File: "X:\ClientData\2020_Clients\SadeghNS\SenguptaS\200311\QE_Plus\Data\Corrected_IDs_Use_this\TB-CS-200311_SadeghNS_SS_2_80p.raw"	92
TRUE	TRUE	(W)AGIKQEFGIPYNPQS(Q)	1	27.83	25		27.83	824.92	2	1647.83	2	-0.0002219	-0.1346	147	2546	0		AAF35355.2	103928	SpectrumID: "7815"; File: "X:\ClientData\2020_Clients\SadeghNS\SenguptaS\200311\QE_Plus\Data\Corrected_IDs_Use_this\TB-CS-200311_SadeghNS_SS_2_80p.raw"	133
TRUE	TRUE	(W)AGIKQEFGIPYNPQSQG(V)	0.96	15.81	25		15.81	917.461	2	1832.91	2	0.0007381	0.4024	149	2516	0		AAF35355.2	37470.5	SpectrumID: "7709"; File: "X:\ClientData\2020_Clients\SadeghNS\SenguptaS\200311\QE_Plus\Data\Corrected_IDs_Use_this\TB-CS-200311_SadeghNS_SS_2_80p.raw"	133
TRUE	TRUE	(W)AGIKQEFGIPYNPQSQGVIE(S)	0.99	22.81	25		22.81	1088.06	2	2174.1	2	0.0008381	0.3853	152	2759	0			1641630	SpectrumID: "8604"; File: "X:\ClientData\2020_Clients\SadeghNS\SenguptaS\200311\QE_Plus\Data\Corrected_IDs_Use_this\TB-CS-200311_SadeghNS_SS_2_80p.raw"	133
TRUE	TRUE	(K)QEFGIPYNPQSQGVIE(S)	1	25.91	25		25.91	903.437	2	1804.86	2	-0.003042	-1.684	152	2850	0			921481	SpectrumID: "8975"; File: "X:\ClientData\2020_Clients\SadeghNS\SenguptaS\200311\QE_Plus\Data\Corrected_IDs_Use_this\TB-CS-200311_SadeghNS_SS_2_80p.raw"	137
TRUE	TRUE	(G)IPYNPQSQGVIE(S)	1	49.06	25		49.06	672.843	2	1343.67	2	-6.194e-05	-0.04606	152	2152	0			2548060	SpectrumID: "6610"; File: "X:\ClientData\2020_Clients\SadeghNS\SenguptaS\200311\QE_Plus\Data\Corrected_IDs_Use_this\TB-CS-200311_SadeghNS_SS_2_80p.raw"	141
TRUE	TRUE	(G)IPYNPQSQGVIE(S)	1	34.65	25		34.65	672.843	2	1343.67	2	-6.194e-05	-0.04606	152	2164	0			1338380	SpectrumID: "6652"; File: "X:\ClientData\2020_Clients\SadeghNS\SenguptaS\200311\QE_Plus\Data\Corrected_IDs_Use_this\TB-CS-200311_SadeghNS_SS_2_80p.raw"	141
TRUE	TRUE	(G)IPYNPQSQGVIE(S)	1	24.55	25		24.55	672.843	2	1343.67	2	0.0001981	0.1473	152	2175	0			237049	SpectrumID: "6692"; File: "X:\ClientData\2020_Clients\SadeghNS\SenguptaS\200311\QE_Plus\Data\Corrected_IDs_Use_this\TB-CS-200311_SadeghNS_SS_2_80p.raw"	141
TRUE	TRUE	(G)IPYNPQSQGVIES(M)	1	37.24	25		37.24	716.359	2	1430.7	2	-0.0002019	-0.141	153	2063	0			297852	SpectrumID: "6282"; File: "X:\ClientData\2020_Clients\SadeghNS\SenguptaS\200311\QE_Plus\Data\Corrected_IDs_Use_this\TB-CS-200311_SadeghNS_SS_2_80p.raw"	141
TRUE	TRUE	(G)IPYNPQSQGVIES(M)	1	34.13	25		34.13	716.36	2	1430.7	2	0.0001781	0.1244	153	2051	0			1206930	SpectrumID: "6236"; File: "X:\ClientData\2020_Clients\SadeghNS\SenguptaS\200311\QE_Plus\Data\Corrected_IDs_Use_this\TB-CS-200311_SadeghNS_SS_2_80p.raw"	141
TRUE	TRUE	(G)IPYNPQSQGVIES(M)	1	27.78	25		27.78	716.36	2	1430.71	2	0.001998	1.396	153	2036	0			183387	SpectrumID: "6182"; File: "X:\ClientData\2020_Clients\SadeghNS\SenguptaS\200311\QE_Plus\Data\Corrected_IDs_Use_this\TB-CS-200311_SadeghNS_SS_2_80p.raw"	141
TRUE	TRUE	(G)IPYNPQSQGVIESmNKE(L)	0.99	19.94	25	Oxidation (+16)	19.58	975.467	2	1948.92	2	-0.000157	-0.08049	157	1710	0			44550	SpectrumID: "5018"; File: "X:\ClientData\2020_Clients\SadeghNS\SenguptaS\200311\QE_Plus\Data\Corrected_IDs_Use_this\TB-CS-200311_SadeghNS_SS_2_80p.raw"	141
TRUE	TRUE	(G)IPYNPQSQGVIESmNKELK(K)	0.96	17.74	25	Oxidation (+16)	17.74	731.04	2	2190.1	3	-0.002103	-0.9598	159	1771	0			201331	SpectrumID: "5242"; File: "X:\ClientData\2020_Clients\SadeghNS\SenguptaS\200311\QE_Plus\Data\Corrected_IDs_Use_this\TB-CS-200311_SadeghNS_SS_2_80p.raw"	141
TRUE	TRUE	(G)IPYNPQSQGVIESMNKELKK(I)	1	53.25	25		53.25	768.407	2	2302.2	3	0.001032	0.4481	160	2311	0			323869	SpectrumID: "7141"; File: "X:\ClientData\2020_Clients\SadeghNS\SenguptaS\200311\QE_Plus\Data\Corrected_IDs_Use_this\TB-CS-200311_SadeghNS_SS_2_80p.raw"	141
TRUE	TRUE	(G)IPYNPQSQGVIESmNKELKK(I)	0.98	19.25	25	Oxidation (+16)	19.25	773.739	2	2318.19	3	0.000377	0.1626	160	1501	0			180965	SpectrumID: "4259"; File: "X:\ClientData\2020_Clients\SadeghNS\SenguptaS\200311\QE_Plus\Data\Corrected_IDs_Use_this\TB-CS-200311_SadeghNS_SS_2_80p.raw"	141
TRUE	TRUE	(S)QGVIESMNKE(L)	1	28.76	25		28.76	567.777	2	1133.54	2	0.0003981	0.3509	157	1250	0			111068	SpectrumID: "3323"; File: "X:\ClientData\2020_Clients\SadeghNS\SenguptaS\200311\QE_Plus\Data\Corrected_IDs_Use_this\TB-CS-200311_SadeghNS_SS_2_80p.raw"	148
TRUE	TRUE	(S)QGVIESMNKELK(K)	1	39.3	25		39.3	459.246	2	1374.72	3	-0.0008579	-0.6236	159	1713	0			444170	SpectrumID: "5027"; File: "X:\ClientData\2020_Clients\SadeghNS\SenguptaS\200311\QE_Plus\Data\Corrected_IDs_Use_this\TB-CS-200311_SadeghNS_SS_2_80p.raw"	148
TRUE	TRUE	(S)QGVIESMNKELKK(I)	1	53.56	25		53.56	501.945	2	1502.81	3	0.0001521	0.1011	160	1478	0			7014180	SpectrumID: "4175"; File: "X:\ClientData\2020_Clients\SadeghNS\SenguptaS\200311\QE_Plus\Data\Corrected_IDs_Use_this\TB-CS-200311_SadeghNS_SS_2_80p.raw"	148
TRUE	TRUE	(S)QGVIESMNKELKK(I)	1	41.27	25		41.27	501.945	2	1502.81	3	0.0003321	0.2208	160	1490	0			464051	SpectrumID: "4220"; File: "X:\ClientData\2020_Clients\SadeghNS\SenguptaS\200311\QE_Plus\Data\Corrected_IDs_Use_this\TB-CS-200311_SadeghNS_SS_2_80p.raw"	148
TRUE	TRUE	(S)QGVIESMNKELKK(I)	1	38.09	25		38.09	501.945	2	1502.81	3	6.206e-05	0.04127	160	1467	0			695355	SpectrumID: "4132"; File: "X:\ClientData\2020_Clients\SadeghNS\SenguptaS\200311\QE_Plus\Data\Corrected_IDs_Use_this\TB-CS-200311_SadeghNS_SS_2_80p.raw"	148
TRUE	TRUE	(S)QGVIESMNKELKK(I)	0.99	22.38	25		22.38	752.414	2	1502.81	2	-2.194e-05	-0.01459	160	1485	0			42434.1	SpectrumID: "4202"; File: "X:\ClientData\2020_Clients\SadeghNS\SenguptaS\200311\QE_Plus\Data\Corrected_IDs_Use_this\TB-CS-200311_SadeghNS_SS_2_80p.raw"	148
TRUE	TRUE	(Q)GVIESMNKELKK(I)	1	50.87	25		50.87	459.259	2	1374.75	3	-0.0003579	-0.2602	160	1475	0			989481	SpectrumID: "4162"; File: "X:\ClientData\2020_Clients\SadeghNS\SenguptaS\200311\QE_Plus\Data\Corrected_IDs_Use_this\TB-CS-200311_SadeghNS_SS_2_80p.raw"	149
TRUE	TRUE	(E)SmNKELKKIIGQVR(D)	1	31.29	25	Oxidation (+16)	31.29	553.991	2	1658.95	3	0.000517	0.3115	166	1414	0		AAF35355.2	118675	SpectrumID: "3939"; File: "X:\ClientData\2020_Clients\SadeghNS\SenguptaS\200311\QE_Plus\Data\Corrected_IDs_Use_this\TB-CS-200311_SadeghNS_SS_2_80p.raw"	153
TRUE	TRUE	(N)KELKKIIGQVR(D)	1	49.61	25		49.61	437.954	2	1310.84	3	-0.0005879	-0.4482	166	925	0		AAF35355.2	247972	SpectrumID: "2145"; File: "X:\ClientData\2020_Clients\SadeghNS\SenguptaS\200311\QE_Plus\Data\Corrected_IDs_Use_this\TB-CS-200311_SadeghNS_SS_2_80p.raw"	156
TRUE	TRUE	(S)AGERIVDIIATDIQ(T)	1	78.2	25		78.2	757.415	2	1512.82	2	0.0003381	0.2233	209	2898	0		AAF35355.2	1394820	SpectrumID: "9172"; File: "X:\ClientData\2020_Clients\SadeghNS\SenguptaS\200311\QE_Plus\Data\Corrected_IDs_Use_this\TB-CS-200311_SadeghNS_SS_2_80p.raw"	196
TRUE	TRUE	(S)AGERIVDIIATDIQT(K)	1	51.09	25		51.09	807.938	2	1613.86	2	-0.001342	-0.831	210	2915	0		AAF35355.2	1606410	SpectrumID: "9246"; File: "X:\ClientData\2020_Clients\SadeghNS\SenguptaS\200311\QE_Plus\Data\Corrected_IDs_Use_this\TB-CS-200311_SadeghNS_SS_2_80p.raw"	196
TRUE	TRUE	(S)AGERIVDIIATDIQT(K)	1	32.24	25		32.24	807.938	2	1613.86	2	-0.001462	-0.9053	210	2929	0		AAF35355.2	88094.5	SpectrumID: "9304"; File: "X:\ClientData\2020_Clients\SadeghNS\SenguptaS\200311\QE_Plus\Data\Corrected_IDs_Use_this\TB-CS-200311_SadeghNS_SS_2_80p.raw"	196
TRUE	TRUE	(S)AGERIVDIIATDIQTK(E)	1	80.37	25		80.37	871.987	2	1741.96	2	0.002278	1.307	211	2830	0		AAF35355.2	576636	SpectrumID: "8892"; File: "X:\ClientData\2020_Clients\SadeghNS\SenguptaS\200311\QE_Plus\Data\Corrected_IDs_Use_this\TB-CS-200311_SadeghNS_SS_2_80p.raw"	196
TRUE	TRUE	(S)AGERIVDIIATDIQTK(E)	1	35.13	25		35.13	581.66	2	1741.96	3	-0.0009479	-0.5439	211	2829	0		AAF35355.2	2221820	SpectrumID: "8884"; File: "X:\ClientData\2020_Clients\SadeghNS\SenguptaS\200311\QE_Plus\Data\Corrected_IDs_Use_this\TB-CS-200311_SadeghNS_SS_2_80p.raw"	196
TRUE	TRUE	(S)AGERIVDIIATDIQTKE(L)	1	85.46	25		85.46	936.508	2	1871	2	0.0002181	0.1165	212	2850	0		AAF35355.2	1171790	SpectrumID: "8974"; File: "X:\ClientData\2020_Clients\SadeghNS\SenguptaS\200311\QE_Plus\Data\Corrected_IDs_Use_this\TB-CS-200311_SadeghNS_SS_2_80p.raw"	196
TRUE	TRUE	(S)AGERIVDIIATDIQTKE(L)	1	49.35	25		49.35	624.674	2	1871	3	-0.0003479	-0.1859	212	2847	0		AAF35355.2	2568940	SpectrumID: "8964"; File: "X:\ClientData\2020_Clients\SadeghNS\SenguptaS\200311\QE_Plus\Data\Corrected_IDs_Use_this\TB-CS-200311_SadeghNS_SS_2_80p.raw"	196
TRUE	TRUE	(S)AGERIVDIIATDIQTKELQ(K)	1	35.23	25		35.23	705.055	2	2112.14	3	-0.0001079	-0.05108	214	2946	0		AAF35355.2	304959	SpectrumID: "9380"; File: "X:\ClientData\2020_Clients\SadeghNS\SenguptaS\200311\QE_Plus\Data\Corrected_IDs_Use_this\TB-CS-200311_SadeghNS_SS_2_80p.raw"	196
TRUE	TRUE	(S)AGERIVDIIATDIQTKELQK(Q)	1	70.91	25		70.91	747.753	2	2240.24	3	-0.0002079	-0.09278	215	2845	0		AAF35355.2	567726	SpectrumID: "8952"; File: "X:\ClientData\2020_Clients\SadeghNS\SenguptaS\200311\QE_Plus\Data\Corrected_IDs_Use_this\TB-CS-200311_SadeghNS_SS_2_80p.raw"	196
TRUE	TRUE	(S)AGERIVDIIATDIQTKELQKQ(I)	1	34.59	25		34.59	790.439	2	2368.29	3	-0.001978	-0.8348	216	2837	0		AAF35355.2	154969	SpectrumID: "8919"; File: "X:\ClientData\2020_Clients\SadeghNS\SenguptaS\200311\QE_Plus\Data\Corrected_IDs_Use_this\TB-CS-200311_SadeghNS_SS_2_80p.raw"	196
TRUE	TRUE	(R)IVDIIATDIQTKE(L)	1	50.33	25		49.51	729.907	2	1457.8	2	0.0003581	0.2454	212	2641	0		AAF35355.2	284896	SpectrumID: "8162"; File: "X:\ClientData\2020_Clients\SadeghNS\SenguptaS\200311\QE_Plus\Data\Corrected_IDs_Use_this\TB-CS-200311_SadeghNS_SS_2_80p.raw"	200
TRUE	TRUE	(R)IVDIIATDIQTKELQKQ(I)	1	49.62	25		49.62	652.705	2	1955.09	3	-0.0004179	-0.2137	216	2585	0		AAF35355.2	326628	SpectrumID: "7953"; File: "X:\ClientData\2020_Clients\SadeghNS\SenguptaS\200311\QE_Plus\Data\Corrected_IDs_Use_this\TB-CS-200311_SadeghNS_SS_2_80p.raw"	200
TRUE	TRUE	(R)IVDIIATDIQTKELQKQIT(K)	0.96	17.68	25		17.68	724.083	2	2169.23	3	0.001032	0.4756	218	2746	0		AAF35355.2	390828	SpectrumID: "8555"; File: "X:\ClientData\2020_Clients\SadeghNS\SenguptaS\200311\QE_Plus\Data\Corrected_IDs_Use_this\TB-CS-200311_SadeghNS_SS_2_80p.raw"	200
TRUE	TRUE	(D)IIATDIQTKE(L)	1	49.96	25		49.96	566.317	2	1130.62	2	0.0002981	0.2634	212	1430	0		AAF35355.2	330290	SpectrumID: "3995"; File: "X:\ClientData\2020_Clients\SadeghNS\SenguptaS\200311\QE_Plus\Data\Corrected_IDs_Use_this\TB-CS-200311_SadeghNS_SS_2_80p.raw"	203
TRUE	TRUE	(D)IIATDIQTKELQ(K)	1	69.38	25		69.38	686.889	2	1371.76	2	0.002138	1.557	214	1980	0		AAF35355.2	564470	SpectrumID: "5986"; File: "X:\ClientData\2020_Clients\SadeghNS\SenguptaS\200311\QE_Plus\Data\Corrected_IDs_Use_this\TB-CS-200311_SadeghNS_SS_2_80p.raw"	203
TRUE	TRUE	(D)IIATDIQTKELQ(K)	1	46.41	25		46.41	686.888	2	1371.76	2	-0.0008019	-0.5842	214	1992	0		AAF35355.2	213228	SpectrumID: "6030"; File: "X:\ClientData\2020_Clients\SadeghNS\SenguptaS\200311\QE_Plus\Data\Corrected_IDs_Use_this\TB-CS-200311_SadeghNS_SS_2_80p.raw"	203
TRUE	TRUE	(D)IIATDIQTKELQK(Q)	1	71.42	25		71.42	750.936	2	1499.86	2	0.0002781	0.1853	215	1609	0		AAF35355.2	265521	SpectrumID: "4657"; File: "X:\ClientData\2020_Clients\SadeghNS\SenguptaS\200311\QE_Plus\Data\Corrected_IDs_Use_this\TB-CS-200311_SadeghNS_SS_2_80p.raw"	203
TRUE	TRUE	(D)IIATDIQTKELQK(Q)	1	67.63	25		67.63	500.959	2	1499.86	3	0.0003121	0.2079	215	1620	0		AAF35355.2	3417870	SpectrumID: "4695"; File: "X:\ClientData\2020_Clients\SadeghNS\SenguptaS\200311\QE_Plus\Data\Corrected_IDs_Use_this\TB-CS-200311_SadeghNS_SS_2_80p.raw"	203
TRUE	TRUE	(D)IIATDIQTKELQK(Q)	1	67.1	25		67.1	500.959	2	1499.86	3	0.0001321	0.08799	215	1608	0		AAF35355.2	1694700	SpectrumID: "4651"; File: "X:\ClientData\2020_Clients\SadeghNS\SenguptaS\200311\QE_Plus\Data\Corrected_IDs_Use_this\TB-CS-200311_SadeghNS_SS_2_80p.raw"	203
TRUE	TRUE	(D)IIATDIQTKELQKQ(I)	1	67.9	25		67.9	814.965	2	1627.92	2	0.0005181	0.318	216	1623	0		AAF35355.2	324299	SpectrumID: "4709"; File: "X:\ClientData\2020_Clients\SadeghNS\SenguptaS\200311\QE_Plus\Data\Corrected_IDs_Use_this\TB-CS-200311_SadeghNS_SS_2_80p.raw"	203
TRUE	TRUE	(D)IIATDIQTKELQKQ(I)	1	65.24	25		65.24	814.965	2	1627.91	2	0.0001381	0.08475	216	1612	0		AAF35355.2	760568	SpectrumID: "4666"; File: "X:\ClientData\2020_Clients\SadeghNS\SenguptaS\200311\QE_Plus\Data\Corrected_IDs_Use_this\TB-CS-200311_SadeghNS_SS_2_80p.raw"	203
TRUE	TRUE	(D)IIATDIQTKELQKQ(I)	1	62.68	25		62.68	543.646	2	1627.92	3	0.001482	0.9098	216	1619	0		AAF35355.2	14332900	SpectrumID: "4694"; File: "X:\ClientData\2020_Clients\SadeghNS\SenguptaS\200311\QE_Plus\Data\Corrected_IDs_Use_this\TB-CS-200311_SadeghNS_SS_2_80p.raw"	203
TRUE	TRUE	(D)IIATDIQTKELQKQ(I)	1	59.74	25		59.74	543.646	2	1627.92	3	0.0005521	0.3389	216	1608	0		AAF35355.2	2148280	SpectrumID: "4652"; File: "X:\ClientData\2020_Clients\SadeghNS\SenguptaS\200311\QE_Plus\Data\Corrected_IDs_Use_this\TB-CS-200311_SadeghNS_SS_2_80p.raw"	203
TRUE	TRUE	(D)IIATDIQTKELQKQ(I)	1	42.45	25		42.45	543.646	2	1627.92	3	0.0009121	0.5599	216	1632	0		AAF35355.2	751114	SpectrumID: "4740"; File: "X:\ClientData\2020_Clients\SadeghNS\SenguptaS\200311\QE_Plus\Data\Corrected_IDs_Use_this\TB-CS-200311_SadeghNS_SS_2_80p.raw"	203
TRUE	TRUE	(D)IIATDIQTKELQKQ(I)	1	36.31	25		36.31	543.646	2	1627.92	3	0.001122	0.6888	216	1643	0		AAF35355.2	331920	SpectrumID: "4780"; File: "X:\ClientData\2020_Clients\SadeghNS\SenguptaS\200311\QE_Plus\Data\Corrected_IDs_Use_this\TB-CS-200311_SadeghNS_SS_2_80p.raw"	203
TRUE	TRUE	(D)IIATDIQTKELQKQIT(K)	1	48.35	25		48.35	922.03	2	1842.04	2	-0.001782	-0.9668	218	2130	0		AAF35355.2	172734	SpectrumID: "6528"; File: "X:\ClientData\2020_Clients\SadeghNS\SenguptaS\200311\QE_Plus\Data\Corrected_IDs_Use_this\TB-CS-200311_SadeghNS_SS_2_80p.raw"	203
TRUE	TRUE	(D)IIATDIQTKELQKQITK(I)	1	50.94	25		50.94	657.721	2	1970.14	3	7.206e-05	0.03656	219	1904	0		AAF35355.2	3093130	SpectrumID: "5724"; File: "X:\ClientData\2020_Clients\SadeghNS\SenguptaS\200311\QE_Plus\Data\Corrected_IDs_Use_this\TB-CS-200311_SadeghNS_SS_2_80p.raw"	203
TRUE	TRUE	(D)IIATDIQTKELQKQITK(I)	1	44.71	25		44.71	657.721	2	1970.14	3	-0.0008279	-0.42	219	1893	0		AAF35355.2	994195	SpectrumID: "5684"; File: "X:\ClientData\2020_Clients\SadeghNS\SenguptaS\200311\QE_Plus\Data\Corrected_IDs_Use_this\TB-CS-200311_SadeghNS_SS_2_80p.raw"	203
TRUE	TRUE	(I)IATDIQTKELQKQ(I)	1	40.07	25		40.07	505.951	2	1514.83	3	0.0009121	0.6017	216	1232	0		AAF35355.2	74133.5	SpectrumID: "3257"; File: "X:\ClientData\2020_Clients\SadeghNS\SenguptaS\200311\QE_Plus\Data\Corrected_IDs_Use_this\TB-CS-200311_SadeghNS_SS_2_80p.raw"	204
TRUE	TRUE	(A)TDIQTKELQKQITKIQN(F)	1	28.76	25		28.76	677.047	2	2028.12	3	-0.002798	-1.379	222	1768	0		AAF35355.2	866970	SpectrumID: "5232"; File: "X:\ClientData\2020_Clients\SadeghNS\SenguptaS\200311\QE_Plus\Data\Corrected_IDs_Use_this\TB-CS-200311_SadeghNS_SS_2_80p.raw"	206
TRUE	TRUE	(T)DIQTKELQKQITKIQN(F)	1	32.64	25		32.64	643.365	2	1927.07	3	-1.794e-05	-0.009306	222	1817	0		AAF35355.2	214331	SpectrumID: "5402"; File: "X:\ClientData\2020_Clients\SadeghNS\SenguptaS\200311\QE_Plus\Data\Corrected_IDs_Use_this\TB-CS-200311_SadeghNS_SS_2_80p.raw"	207
TRUE	TRUE	(L)WKGEGAVVIQDNSDIK(V)	1	51.23	25		51.23	586.972	2	1757.89	3	-2.794e-05	-0.01589	258	1826	0		AAF35355.2	473731	SpectrumID: "5433"; File: "X:\ClientData\2020_Clients\SadeghNS\SenguptaS\200311\QE_Plus\Data\Corrected_IDs_Use_this\TB-CS-200311_SadeghNS_SS_2_80p.raw"	243
TRUE	TRUE	(L)WKGEGAVVIQDNSDIK(V)	1	49.97	25		49.97	879.955	2	1757.9	2	0.0007781	0.4424	258	1833	0		AAF35355.2	104571	SpectrumID: "5461"; File: "X:\ClientData\2020_Clients\SadeghNS\SenguptaS\200311\QE_Plus\Data\Corrected_IDs_Use_this\TB-CS-200311_SadeghNS_SS_2_80p.raw"	243
TRUE	TRUE	(L)WKGEGAVVIQDNSDIK(V)	1	39.22	25		39.22	586.972	2	1757.9	3	0.0006921	0.3935	258	1840	0		AAF35355.2	278234	SpectrumID: "5486"; File: "X:\ClientData\2020_Clients\SadeghNS\SenguptaS\200311\QE_Plus\Data\Corrected_IDs_Use_this\TB-CS-200311_SadeghNS_SS_2_80p.raw"	243
TRUE	TRUE	(W)KGEGAVVIQDNSDIK(V)	1	101.88	25		101.88	786.916	2	1571.82	2	0.0009781	0.6218	258	1285	0		AAF35355.2	239240	SpectrumID: "3455"; File: "X:\ClientData\2020_Clients\SadeghNS\SenguptaS\200311\QE_Plus\Data\Corrected_IDs_Use_this\TB-CS-200311_SadeghNS_SS_2_80p.raw"	244
TRUE	TRUE	(W)KGEGAVVIQDNSDIK(V)	1	47.65	25		47.65	524.946	2	1571.82	3	-1.794e-05	-0.01141	258	1284	0		AAF35355.2	3159410	SpectrumID: "3452"; File: "X:\ClientData\2020_Clients\SadeghNS\SenguptaS\200311\QE_Plus\Data\Corrected_IDs_Use_this\TB-CS-200311_SadeghNS_SS_2_80p.raw"	244
TRUE	TRUE	(W)KGEGAVVIQDNSDIK(V)	1	41.77	25		41.77	524.946	2	1571.82	3	0.0007321	0.4654	258	1296	0		AAF35355.2	1787850	SpectrumID: "3495"; File: "X:\ClientData\2020_Clients\SadeghNS\SenguptaS\200311\QE_Plus\Data\Corrected_IDs_Use_this\TB-CS-200311_SadeghNS_SS_2_80p.raw"	244
TRUE	TRUE	(W)KGEGAVVIQDNSDIK(V)	1	36.08	25		36.08	524.946	2	1571.82	3	0.0007321	0.4654	258	1309	0		AAF35355.2	257236	SpectrumID: "3545"; File: "X:\ClientData\2020_Clients\SadeghNS\SenguptaS\200311\QE_Plus\Data\Corrected_IDs_Use_this\TB-CS-200311_SadeghNS_SS_2_80p.raw"	244
TRUE	TRUE	(W)KGEGAVVIQDNSDIK(V)	1	30.12	25		30.12	524.946	2	1571.82	3	0.0009121	0.5799	258	1321	0		AAF35355.2	149929	SpectrumID: "3590"; File: "X:\ClientData\2020_Clients\SadeghNS\SenguptaS\200311\QE_Plus\Data\Corrected_IDs_Use_this\TB-CS-200311_SadeghNS_SS_2_80p.raw"	244
TRUE	TRUE	(W)KGEGAVVIQDNSDIK(V)	1	25.02	25		25.02	524.946	2	1571.82	3	0.0009121	0.5799	258	1334	0		AAF35355.2	84545.9	SpectrumID: "3639"; File: "X:\ClientData\2020_Clients\SadeghNS\SenguptaS\200311\QE_Plus\Data\Corrected_IDs_Use_this\TB-CS-200311_SadeghNS_SS_2_80p.raw"	244
TRUE	TRUE	(W)KGEGAVVIQDNSDIKVVPRR(K)	1	25.22	25		25.22	727.41	2	2179.21	3	-0.0002079	-0.09538	263	1512	0		AAF35355.2	215134	SpectrumID: "4302"; File: "X:\ClientData\2020_Clients\SadeghNS\SenguptaS\200311\QE_Plus\Data\Corrected_IDs_Use_this\TB-CS-200311_SadeghNS_SS_2_80p.raw"	244
TRUE	TRUE	(W)KGEGAVVIQDNSDIKVVPRRK(A)	0.96	18.1	25		18.1	770.109	2	2307.3	3	0.001702	0.7374	264	1271	0		AAF35355.2	458508	SpectrumID: "3403"; File: "X:\ClientData\2020_Clients\SadeghNS\SenguptaS\200311\QE_Plus\Data\Corrected_IDs_Use_this\TB-CS-200311_SadeghNS_SS_2_80p.raw"	244
TRUE	TRUE	(W)KGEGAVVIQDNSDIKVVPRRKA(K)	1	39.38	25		39.38	793.788	2	2378.34	3	0.001482	0.6229	265	1283	0		AAF35355.2	146716	SpectrumID: "3446"; File: "X:\ClientData\2020_Clients\SadeghNS\SenguptaS\200311\QE_Plus\Data\Corrected_IDs_Use_this\TB-CS-200311_SadeghNS_SS_2_80p.raw"	244
TRUE	TRUE	(K)GEGAVVIQDNSDIK(V)	1	64.48	25		64.48	722.868	2	1443.72	2	-0.0001019	-0.07056	258	1570	0		AAF35355.2	364745	SpectrumID: "4513"; File: "X:\ClientData\2020_Clients\SadeghNS\SenguptaS\200311\QE_Plus\Data\Corrected_IDs_Use_this\TB-CS-200311_SadeghNS_SS_2_80p.raw"	245
TRUE	TRUE	(K)GEGAVVIQDNSDIK(V)	1	57.62	25		57.62	722.868	2	1443.72	2	0.0002781	0.1925	258	1583	0		AAF35355.2	6926500	SpectrumID: "4559"; File: "X:\ClientData\2020_Clients\SadeghNS\SenguptaS\200311\QE_Plus\Data\Corrected_IDs_Use_this\TB-CS-200311_SadeghNS_SS_2_80p.raw"	245
TRUE	TRUE	(K)GEGAVVIQDNSDIK(V)	1	51.35	25		51.35	722.868	2	1443.72	2	0.0006381	0.4416	258	1596	0		AAF35355.2	385767	SpectrumID: "4607"; File: "X:\ClientData\2020_Clients\SadeghNS\SenguptaS\200311\QE_Plus\Data\Corrected_IDs_Use_this\TB-CS-200311_SadeghNS_SS_2_80p.raw"	245
TRUE	TRUE	(K)GEGAVVIQDNSDIK(V)	1	43.54	25		43.54	722.868	2	1443.72	2	0.0006381	0.4416	258	1611	0		AAF35355.2	82504.1	SpectrumID: "4663"; File: "X:\ClientData\2020_Clients\SadeghNS\SenguptaS\200311\QE_Plus\Data\Corrected_IDs_Use_this\TB-CS-200311_SadeghNS_SS_2_80p.raw"	245
TRUE	TRUE	(K)GEGAVVIQDNSDIKVVPR(R)	1	60.33	25		60.33	632.678	2	1895.01	3	-0.0002879	-0.1519	262	2037	0		AAF35355.2	190509	SpectrumID: "6184"; File: "X:\ClientData\2020_Clients\SadeghNS\SenguptaS\200311\QE_Plus\Data\Corrected_IDs_Use_this\TB-CS-200311_SadeghNS_SS_2_80p.raw"	245
TRUE	TRUE	(K)GEGAVVIQDNSDIKVVPRR(K)	1	38.01	25		38.01	684.711	2	2051.11	3	-0.0001079	-0.0526	263	1721	0		AAF35355.2	582840	SpectrumID: "5057"; File: "X:\ClientData\2020_Clients\SadeghNS\SenguptaS\200311\QE_Plus\Data\Corrected_IDs_Use_this\TB-CS-200311_SadeghNS_SS_2_80p.raw"	245
TRUE	TRUE	(K)GEGAVVIQDNSDIKVVPRRK(A)	1	40.92	25		40.92	727.409	2	2179.21	3	-0.0009579	-0.4394	264	1459	0		AAF35355.2	689472	SpectrumID: "4104"; File: "X:\ClientData\2020_Clients\SadeghNS\SenguptaS\200311\QE_Plus\Data\Corrected_IDs_Use_this\TB-CS-200311_SadeghNS_SS_2_80p.raw"	245
TRUE	TRUE	(K)GEGAVVIQDNSDIKVVPRRK(A)	1	40.86	25		40.86	727.41	2	2179.21	3	0.0001521	0.06974	264	1471	0		AAF35355.2	2409060	SpectrumID: "4146"; File: "X:\ClientData\2020_Clients\SadeghNS\SenguptaS\200311\QE_Plus\Data\Corrected_IDs_Use_this\TB-CS-200311_SadeghNS_SS_2_80p.raw"	245
TRUE	TRUE	(K)GEGAVVIQDNSDIKVVPRRK(A)	0.98	27.84	25		27.84	727.408	2	2179.2	3	-0.004978	-2.283	264	1485	0		AAF35355.2	96588.3	SpectrumID: "4203"; File: "X:\ClientData\2020_Clients\SadeghNS\SenguptaS\200311\QE_Plus\Data\Corrected_IDs_Use_this\TB-CS-200311_SadeghNS_SS_2_80p.raw"	245
TRUE	TRUE	(K)GEGAVVIQDNSDIKVVPRRK(A)	0.95	38.82	25		38.82	436.849	2	2179.21	5	0.0001501	0.06883	264	1461	0		AAF35355.2	775420	SpectrumID: "4111"; File: "X:\ClientData\2020_Clients\SadeghNS\SenguptaS\200311\QE_Plus\Data\Corrected_IDs_Use_this\TB-CS-200311_SadeghNS_SS_2_80p.raw"	245
TRUE	TRUE	(K)GEGAVVIQDNSDIKVVPRRKA(K)	1	35.75	25		35.75	751.089	2	2250.24	3	0.0002921	0.1297	265	1464	0		AAF35355.2	422850	SpectrumID: "4121"; File: "X:\ClientData\2020_Clients\SadeghNS\SenguptaS\200311\QE_Plus\Data\Corrected_IDs_Use_this\TB-CS-200311_SadeghNS_SS_2_80p.raw"	245
TRUE	TRUE	(G)EGAVVIQDNSDIK(V)	1	49.37	25		41.04	694.357	2	1386.7	2	0.0004181	0.3013	258	1531	0		AAF35355.2	402194	SpectrumID: "4371"; File: "X:\ClientData\2020_Clients\SadeghNS\SenguptaS\200311\QE_Plus\Data\Corrected_IDs_Use_this\TB-CS-200311_SadeghNS_SS_2_80p.raw"	246
TRUE	TRUE	(G)EGAVVIQDNSDIKVVPRRK(A)	0.98	19.33	25		19.33	708.403	2	2122.19	3	-0.0001279	-0.06026	264	1432	0		AAF35355.2	91720.5	SpectrumID: "4006"; File: "X:\ClientData\2020_Clients\SadeghNS\SenguptaS\200311\QE_Plus\Data\Corrected_IDs_Use_this\TB-CS-200311_SadeghNS_SS_2_80p.raw"	246
TRUE	TRUE	(E)GAVVIQDNSDIK(V)	1	49.93	25		49.93	629.836	2	1257.66	2	0.0006581	0.5228	258	1426	0		AAF35355.2	213290	SpectrumID: "3982"; File: "X:\ClientData\2020_Clients\SadeghNS\SenguptaS\200311\QE_Plus\Data\Corrected_IDs_Use_this\TB-CS-200311_SadeghNS_SS_2_80p.raw"	247
TRUE	TRUE	(G)AVVIQDNSDIK(V)	1	52.93	25		52.93	601.325	2	1200.64	2	5.806e-05	0.04832	258	1353	0		AAF35355.2	266252	SpectrumID: "3708"; File: "X:\ClientData\2020_Clients\SadeghNS\SenguptaS\200311\QE_Plus\Data\Corrected_IDs_Use_this\TB-CS-200311_SadeghNS_SS_2_80p.raw"	248
TRUE	TRUE	(G)AVVIQDNSDIK(V)	1	49.23	25		49.23	601.325	2	1200.64	2	0.0007981	0.6641	258	1364	0		AAF35355.2	451028	SpectrumID: "3749"; File: "X:\ClientData\2020_Clients\SadeghNS\SenguptaS\200311\QE_Plus\Data\Corrected_IDs_Use_this\TB-CS-200311_SadeghNS_SS_2_80p.raw"	248
TRUE	TRUE	(G)AVVIQDNSDIKVVPRR(K)	1	27.02	25		27.02	603.683	2	1808.03	3	-0.0003979	-0.22	263	1578	0		AAF35355.2	160811	SpectrumID: "4543"; File: "X:\ClientData\2020_Clients\SadeghNS\SenguptaS\200311\QE_Plus\Data\Corrected_IDs_Use_this\TB-CS-200311_SadeghNS_SS_2_80p.raw"	248
END OF FILE

## Sheet: Integrase_DM
Valid	Assigned	Sequence	Prob	Mascot Ion score	Mascot Identity score	Modifications	Mascot Delta Ion Score	Observed	NTT	Actual Mass	Charge	Delta Da	Delta PPM	Stop	Retention Time	# Other Proteins	Intensity	Other Proteins	TIC	Spectrum ID	Start
TRUE	TRUE	(V)AVHVASGYIEAEVIPAETGQET(A)	1	69.54	25		69.54	1136.06	2	2270.11	2	0.002938	1.294	97	2654	0		AAF35355.2	671177	SpectrumID: "8699"; File: "X:\ClientData\2020_Clients\SadeghNS\SenguptaS\200311\QE_Plus\Data\Corrected_IDs_Use_this\TB-CS-200311_SadeghNS_SS_1_80p.raw"	76
TRUE	TRUE	(V)AVHVASGYIEAEVIPAETGQET(A)	0.99	40.73	25		40.73	757.71	2	2270.11	3	-7.942e-06	-0.003497	97	2654	0		AAF35355.2	365483	SpectrumID: "8698"; File: "X:\ClientData\2020_Clients\SadeghNS\SenguptaS\200311\QE_Plus\Data\Corrected_IDs_Use_this\TB-CS-200311_SadeghNS_SS_1_80p.raw"	76
TRUE	TRUE	(A)VHVASGYIEAEVIPAETGQET(A)	1	54.74	25		54.74	1100.54	2	2199.07	2	-0.0004819	-0.2191	97	2623	0		AAF35355.2	870284	SpectrumID: "8581"; File: "X:\ClientData\2020_Clients\SadeghNS\SenguptaS\200311\QE_Plus\Data\Corrected_IDs_Use_this\TB-CS-200311_SadeghNS_SS_1_80p.raw"	77
TRUE	TRUE	(A)VHVASGYIEAEVIPAETGQET(A)	1	44.63	25		44.63	734.031	2	2199.07	3	0.0002421	0.11	97	2625	0		AAF35355.2	361787	SpectrumID: "8586"; File: "X:\ClientData\2020_Clients\SadeghNS\SenguptaS\200311\QE_Plus\Data\Corrected_IDs_Use_this\TB-CS-200311_SadeghNS_SS_1_80p.raw"	77
TRUE	TRUE	(V)HVASGYIEAEVIPAETGQET(A)	1	44.91	25		44.91	1051.01	2	2100	2	-0.0004419	-0.2103	97	2496	0		AAF35355.2	141416	SpectrumID: "8113"; File: "X:\ClientData\2020_Clients\SadeghNS\SenguptaS\200311\QE_Plus\Data\Corrected_IDs_Use_this\TB-CS-200311_SadeghNS_SS_1_80p.raw"	78
TRUE	TRUE	(H)VASGYIEAEVIPAETGQET(A)	0.98	17.29	25		17.29	982.479	2	1962.94	2	0.001938	0.9868	97	2709	0		AAF35355.2	548985	SpectrumID: "8899"; File: "X:\ClientData\2020_Clients\SadeghNS\SenguptaS\200311\QE_Plus\Data\Corrected_IDs_Use_this\TB-CS-200311_SadeghNS_SS_1_80p.raw"	79
TRUE	TRUE	(A)SGYIEAEVIPAE(T)	1	40.48	25		40.48	639.317	2	1276.62	2	9.806e-05	0.07675	92	2669	0		AAF35355.2	2322930	SpectrumID: "8752"; File: "X:\ClientData\2020_Clients\SadeghNS\SenguptaS\200311\QE_Plus\Data\Corrected_IDs_Use_this\TB-CS-200311_SadeghNS_SS_1_80p.raw"	81
TRUE	TRUE	(A)SGYIEAEVIPAE(T)	1	28.3	25		28.3	639.317	2	1276.62	2	-2.194e-05	-0.01717	92	2680	0		AAF35355.2	2067240	SpectrumID: "8795"; File: "X:\ClientData\2020_Clients\SadeghNS\SenguptaS\200311\QE_Plus\Data\Corrected_IDs_Use_this\TB-CS-200311_SadeghNS_SS_1_80p.raw"	81
TRUE	TRUE	(A)SGYIEAEVIPAET(G)	1	34.66	25		34.66	689.84	2	1377.67	2	-0.0004819	-0.3496	93	2670	0		AAF35355.2	597148	SpectrumID: "8759"; File: "X:\ClientData\2020_Clients\SadeghNS\SenguptaS\200311\QE_Plus\Data\Corrected_IDs_Use_this\TB-CS-200311_SadeghNS_SS_1_80p.raw"	81
TRUE	TRUE	(A)SGYIEAEVIPAET(G)	1	25.97	25		25.97	689.84	2	1377.67	2	-0.0002419	-0.1755	93	2685	0		AAF35355.2	253430	SpectrumID: "8811"; File: "X:\ClientData\2020_Clients\SadeghNS\SenguptaS\200311\QE_Plus\Data\Corrected_IDs_Use_this\TB-CS-200311_SadeghNS_SS_1_80p.raw"	81
TRUE	TRUE	(A)SGYIEAEVIPAETG(Q)	1	38.64	25		38.64	718.351	2	1434.69	2	0.0002381	0.1658	94	2653	0		AAF35355.2	12324000	SpectrumID: "8692"; File: "X:\ClientData\2020_Clients\SadeghNS\SenguptaS\200311\QE_Plus\Data\Corrected_IDs_Use_this\TB-CS-200311_SadeghNS_SS_1_80p.raw"	81
TRUE	TRUE	(A)SGYIEAEVIPAETG(Q)	1	36.56	25		36.56	718.352	2	1434.69	2	0.0007181	0.5001	94	2642	0		AAF35355.2	734633	SpectrumID: "8652"; File: "X:\ClientData\2020_Clients\SadeghNS\SenguptaS\200311\QE_Plus\Data\Corrected_IDs_Use_this\TB-CS-200311_SadeghNS_SS_1_80p.raw"	81
TRUE	TRUE	(A)SGYIEAEVIPAETG(Q)	1	21.41	25		21.41	718.351	2	1434.69	2	-1.942e-06	-0.001353	94	2665	0		AAF35355.2	283408	SpectrumID: "8738"; File: "X:\ClientData\2020_Clients\SadeghNS\SenguptaS\200311\QE_Plus\Data\Corrected_IDs_Use_this\TB-CS-200311_SadeghNS_SS_1_80p.raw"	81
TRUE	TRUE	(A)SGYIEAEVIPAETGQ(E)	1	46.07	25		46.07	782.381	2	1562.75	2	0.0007181	0.4592	95	2625	0		AAF35355.2	1319610	SpectrumID: "8587"; File: "X:\ClientData\2020_Clients\SadeghNS\SenguptaS\200311\QE_Plus\Data\Corrected_IDs_Use_this\TB-CS-200311_SadeghNS_SS_1_80p.raw"	81
TRUE	TRUE	(A)SGYIEAEVIPAETGQ(E)	1	51.98	25		51.98	782.379	2	1562.74	2	-0.002462	-1.574	95	2614	0		AAF35355.2	543646	SpectrumID: "8548"; File: "X:\ClientData\2020_Clients\SadeghNS\SenguptaS\200311\QE_Plus\Data\Corrected_IDs_Use_this\TB-CS-200311_SadeghNS_SS_1_80p.raw"	81
TRUE	TRUE	(A)SGYIEAEVIPAETGQE(T)	1	40.42	25		40.42	846.902	2	1691.79	2	0.0008381	0.4951	96	2641	0		AAF35355.2	7473120	SpectrumID: "8648"; File: "X:\ClientData\2020_Clients\SadeghNS\SenguptaS\200311\QE_Plus\Data\Corrected_IDs_Use_this\TB-CS-200311_SadeghNS_SS_1_80p.raw"	81
TRUE	TRUE	(A)SGYIEAEVIPAETGQE(T)	1	36.29	25		36.29	846.903	2	1691.79	2	0.001698	1.003	96	2630	0		AAF35355.2	2562010	SpectrumID: "8605"; File: "X:\ClientData\2020_Clients\SadeghNS\SenguptaS\200311\QE_Plus\Data\Corrected_IDs_Use_this\TB-CS-200311_SadeghNS_SS_1_80p.raw"	81
TRUE	TRUE	(A)SGYIEAEVIPAETGQET(A)	1	38.47	25		38.47	897.426	2	1792.84	2	0.0008781	0.4895	97	2641	0		AAF35355.2	22283000	SpectrumID: "8647"; File: "X:\ClientData\2020_Clients\SadeghNS\SenguptaS\200311\QE_Plus\Data\Corrected_IDs_Use_this\TB-CS-200311_SadeghNS_SS_1_80p.raw"	81
TRUE	TRUE	(A)SGYIEAEVIPAETGQET(A)	1	36.64	25		36.64	897.426	2	1792.84	2	0.0003781	0.2108	97	2618	0		AAF35355.2	1357110	SpectrumID: "8561"; File: "X:\ClientData\2020_Clients\SadeghNS\SenguptaS\200311\QE_Plus\Data\Corrected_IDs_Use_this\TB-CS-200311_SadeghNS_SS_1_80p.raw"	81
TRUE	TRUE	(A)SGYIEAEVIPAETGQET(A)	1	36.1	25		36.1	897.426	2	1792.84	2	0.0003781	0.2108	97	2665	0		AAF35355.2	852603	SpectrumID: "8739"; File: "X:\ClientData\2020_Clients\SadeghNS\SenguptaS\200311\QE_Plus\Data\Corrected_IDs_Use_this\TB-CS-200311_SadeghNS_SS_1_80p.raw"	81
TRUE	TRUE	(A)SGYIEAEVIPAETGQET(A)	1	35.23	25		35.23	897.427	2	1792.84	2	0.002338	1.303	97	2629	0		AAF35355.2	198689000	SpectrumID: "8602"; File: "X:\ClientData\2020_Clients\SadeghNS\SenguptaS\200311\QE_Plus\Data\Corrected_IDs_Use_this\TB-CS-200311_SadeghNS_SS_1_80p.raw"	81
TRUE	TRUE	(A)SGYIEAEVIPAETGQET(A)	1	33.46	25		33.46	897.426	2	1792.84	2	0.0007581	0.4226	97	2653	0		AAF35355.2	1353390	SpectrumID: "8693"; File: "X:\ClientData\2020_Clients\SadeghNS\SenguptaS\200311\QE_Plus\Data\Corrected_IDs_Use_this\TB-CS-200311_SadeghNS_SS_1_80p.raw"	81
TRUE	TRUE	(A)SGYIEAEVIPAETGQET(A)	1	30.65	25		30.65	897.427	2	1792.84	2	0.002218	1.236	97	2699	0		AAF35355.2	401233	SpectrumID: "8863"; File: "X:\ClientData\2020_Clients\SadeghNS\SenguptaS\200311\QE_Plus\Data\Corrected_IDs_Use_this\TB-CS-200311_SadeghNS_SS_1_80p.raw"	81
TRUE	TRUE	(A)SGYIEAEVIPAETGQET(A)	1	30.06	25		30.06	897.426	2	1792.84	2	0.0007581	0.4226	97	2687	0		AAF35355.2	350171	SpectrumID: "8822"; File: "X:\ClientData\2020_Clients\SadeghNS\SenguptaS\200311\QE_Plus\Data\Corrected_IDs_Use_this\TB-CS-200311_SadeghNS_SS_1_80p.raw"	81
TRUE	TRUE	(A)SGYIEAEVIPAETGQET(A)	1	24.95	25		24.95	897.426	2	1792.84	2	0.0003781	0.2108	97	2724	0		AAF35355.2	298080	SpectrumID: "8955"; File: "X:\ClientData\2020_Clients\SadeghNS\SenguptaS\200311\QE_Plus\Data\Corrected_IDs_Use_this\TB-CS-200311_SadeghNS_SS_1_80p.raw"	81
TRUE	TRUE	(A)SGYIEAEVIPAETGQET(A)	1	22.58	25		22.58	897.426	2	1792.84	2	0.0009981	0.5564	97	2711	0		AAF35355.2	210832	SpectrumID: "8909"; File: "X:\ClientData\2020_Clients\SadeghNS\SenguptaS\200311\QE_Plus\Data\Corrected_IDs_Use_this\TB-CS-200311_SadeghNS_SS_1_80p.raw"	81
TRUE	TRUE	(A)SGYIEAEVIPAETGQET(A)	1	22.42	25		22.42	897.427	2	1792.84	2	0.002098	1.17	97	2516	0		AAF35355.2	557887	SpectrumID: "8184"; File: "X:\ClientData\2020_Clients\SadeghNS\SenguptaS\200311\QE_Plus\Data\Corrected_IDs_Use_this\TB-CS-200311_SadeghNS_SS_1_80p.raw"	81
TRUE	TRUE	(A)SGYIEAEVIPAETGQET(A)	1	27.74	25		27.74	897.427	2	1792.84	2	0.002698	1.504	97	2779	0		AAF35355.2	80257.4	SpectrumID: "9165"; File: "X:\ClientData\2020_Clients\SadeghNS\SenguptaS\200311\QE_Plus\Data\Corrected_IDs_Use_this\TB-CS-200311_SadeghNS_SS_1_80p.raw"	81
TRUE	TRUE	(A)SGYIEAEVIPAETGQET(A)	1	21.92	25		21.92	897.426	2	1792.84	2	0.0003781	0.2108	97	2751	0		AAF35355.2	92035.3	SpectrumID: "9058"; File: "X:\ClientData\2020_Clients\SadeghNS\SenguptaS\200311\QE_Plus\Data\Corrected_IDs_Use_this\TB-CS-200311_SadeghNS_SS_1_80p.raw"	81
TRUE	TRUE	(A)SGYIEAEVIPAETGQET(A)	0.99	25.91	25		25.91	897.427	2	1792.84	2	0.002698	1.504	97	2677	0		AAF35355.2	503349	SpectrumID: "8781"; File: "X:\ClientData\2020_Clients\SadeghNS\SenguptaS\200311\QE_Plus\Data\Corrected_IDs_Use_this\TB-CS-200311_SadeghNS_SS_1_80p.raw"	81
TRUE	TRUE	(A)SGYIEAEVIPAETGQET(A)	0.98	21.37	25		21.37	897.425	2	1792.84	2	-0.001442	-0.8038	97	2344	0		AAF35355.2	93036.8	SpectrumID: "7654"; File: "X:\ClientData\2020_Clients\SadeghNS\SenguptaS\200311\QE_Plus\Data\Corrected_IDs_Use_this\TB-CS-200311_SadeghNS_SS_1_80p.raw"	81
TRUE	TRUE	(A)SGYIEAEVIPAETGQET(A)	0.96	20.02	25		20.02	897.428	2	1792.84	2	0.004898	2.73	97	2765	0		AAF35355.2	199363	SpectrumID: "9110"; File: "X:\ClientData\2020_Clients\SadeghNS\SenguptaS\200311\QE_Plus\Data\Corrected_IDs_Use_this\TB-CS-200311_SadeghNS_SS_1_80p.raw"	81
TRUE	TRUE	(A)SGYIEAEVIPAETGQETA(Y)	1	27.31	25		27.31	932.945	2	1863.87	2	0.0007581	0.4065	98	2665	0		AAF35355.2	2656050	SpectrumID: "8737"; File: "X:\ClientData\2020_Clients\SadeghNS\SenguptaS\200311\QE_Plus\Data\Corrected_IDs_Use_this\TB-CS-200311_SadeghNS_SS_1_80p.raw"	81
TRUE	TRUE	(A)SGYIEAEVIPAETGQETA(Y)	1	26.98	25		26.98	932.944	2	1863.87	2	1.806e-05	0.009683	98	2653	0		AAF35355.2	1027170	SpectrumID: "8694"; File: "X:\ClientData\2020_Clients\SadeghNS\SenguptaS\200311\QE_Plus\Data\Corrected_IDs_Use_this\TB-CS-200311_SadeghNS_SS_1_80p.raw"	81
TRUE	TRUE	(A)SGYIEAEVIPAETGQETAY(F)	0.99	20.41	25		20.41	1014.48	2	2026.94	2	0.0008181	0.4034	99	2787	0		AAF35355.2	1114140	SpectrumID: "9193"; File: "X:\ClientData\2020_Clients\SadeghNS\SenguptaS\200311\QE_Plus\Data\Corrected_IDs_Use_this\TB-CS-200311_SadeghNS_SS_1_80p.raw"	81
TRUE	TRUE	(S)GYIEAEVIPAE(T)	1	30.39	25		30.39	595.801	2	1189.59	2	0.001218	1.023	92	2684	0		AAF35355.2	696219	SpectrumID: "8810"; File: "X:\ClientData\2020_Clients\SadeghNS\SenguptaS\200311\QE_Plus\Data\Corrected_IDs_Use_this\TB-CS-200311_SadeghNS_SS_1_80p.raw"	82
TRUE	TRUE	(S)GYIEAEVIPAE(T)	1	22.41	25		22.41	595.801	2	1189.59	2	0.0002381	0.1999	92	2673	0		AAF35355.2	632207	SpectrumID: "8767"; File: "X:\ClientData\2020_Clients\SadeghNS\SenguptaS\200311\QE_Plus\Data\Corrected_IDs_Use_this\TB-CS-200311_SadeghNS_SS_1_80p.raw"	82
TRUE	TRUE	(S)GYIEAEVIPAET(G)	1	38.68	25		38.68	646.325	2	1290.63	2	0.0003981	0.3082	93	2681	0		AAF35355.2	287040	SpectrumID: "8797"; File: "X:\ClientData\2020_Clients\SadeghNS\SenguptaS\200311\QE_Plus\Data\Corrected_IDs_Use_this\TB-CS-200311_SadeghNS_SS_1_80p.raw"	82
TRUE	TRUE	(S)GYIEAEVIPAETG(Q)	1	27.12	25		27.12	674.835	2	1347.66	2	0.0002581	0.1913	94	2657	0		AAF35355.2	1912580	SpectrumID: "8709"; File: "X:\ClientData\2020_Clients\SadeghNS\SenguptaS\200311\QE_Plus\Data\Corrected_IDs_Use_this\TB-CS-200311_SadeghNS_SS_1_80p.raw"	82
TRUE	TRUE	(S)GYIEAEVIPAETGQ(E)	1	40.33	25		40.33	738.865	2	1475.71	2	-0.0001219	-0.08258	95	2618	0		AAF35355.2	513999	SpectrumID: "8562"; File: "X:\ClientData\2020_Clients\SadeghNS\SenguptaS\200311\QE_Plus\Data\Corrected_IDs_Use_this\TB-CS-200311_SadeghNS_SS_1_80p.raw"	82
TRUE	TRUE	(S)GYIEAEVIPAETGQ(E)	1	29.43	25		29.43	738.865	2	1475.72	2	0.0004981	0.3373	95	2630	0		AAF35355.2	247702	SpectrumID: "8603"; File: "X:\ClientData\2020_Clients\SadeghNS\SenguptaS\200311\QE_Plus\Data\Corrected_IDs_Use_this\TB-CS-200311_SadeghNS_SS_1_80p.raw"	82
TRUE	TRUE	(S)GYIEAEVIPAETGQE(T)	1	27.8	25		27.8	803.387	2	1604.76	2	0.001598	0.9952	96	2635	0		AAF35355.2	740290	SpectrumID: "8624"; File: "X:\ClientData\2020_Clients\SadeghNS\SenguptaS\200311\QE_Plus\Data\Corrected_IDs_Use_this\TB-CS-200311_SadeghNS_SS_1_80p.raw"	82
TRUE	TRUE	(S)GYIEAEVIPAETGQET(A)	1	38.72	25		38.72	853.91	2	1705.81	2	0.0003981	0.2332	97	2623	0		AAF35355.2	1325040	SpectrumID: "8580"; File: "X:\ClientData\2020_Clients\SadeghNS\SenguptaS\200311\QE_Plus\Data\Corrected_IDs_Use_this\TB-CS-200311_SadeghNS_SS_1_80p.raw"	82
TRUE	TRUE	(S)GYIEAEVIPAETGQET(A)	1	37.4	25		37.4	853.91	2	1705.81	2	0.0008981	0.5262	97	2637	0		AAF35355.2	23821700	SpectrumID: "8632"; File: "X:\ClientData\2020_Clients\SadeghNS\SenguptaS\200311\QE_Plus\Data\Corrected_IDs_Use_this\TB-CS-200311_SadeghNS_SS_1_80p.raw"	82
TRUE	TRUE	(S)GYIEAEVIPAETGQET(A)	1	32.19	25		32.19	853.91	2	1705.81	2	0.0002781	0.1629	97	2649	0		AAF35355.2	859567	SpectrumID: "8677"; File: "X:\ClientData\2020_Clients\SadeghNS\SenguptaS\200311\QE_Plus\Data\Corrected_IDs_Use_this\TB-CS-200311_SadeghNS_SS_1_80p.raw"	82
TRUE	TRUE	(S)GYIEAEVIPAETGQET(A)	0.98	17.98	25		17.98	853.91	2	1705.81	2	0.0001581	0.0926	97	2662	0		AAF35355.2	105867	SpectrumID: "8727"; File: "X:\ClientData\2020_Clients\SadeghNS\SenguptaS\200311\QE_Plus\Data\Corrected_IDs_Use_this\TB-CS-200311_SadeghNS_SS_1_80p.raw"	82
TRUE	TRUE	(S)GYIEAEVIPAETGQETA(Y)	1	21.4	25		21.4	889.429	2	1776.84	2	0.001258	0.7076	98	2658	0		AAF35355.2	338699	SpectrumID: "8713"; File: "X:\ClientData\2020_Clients\SadeghNS\SenguptaS\200311\QE_Plus\Data\Corrected_IDs_Use_this\TB-CS-200311_SadeghNS_SS_1_80p.raw"	82
TRUE	TRUE	(G)YIEAEVIPAETGQET(A)	1	24.99	25		24.99	825.399	2	1648.78	2	0.001038	0.6292	97	2471	0		AAF35355.2	191895	SpectrumID: "8020"; File: "X:\ClientData\2020_Clients\SadeghNS\SenguptaS\200311\QE_Plus\Data\Corrected_IDs_Use_this\TB-CS-200311_SadeghNS_SS_1_80p.raw"	83
TRUE	TRUE	(E)AEVIPAETGQETAYFLLK(L)	1	71.98	25		71.98	990.52	2	1979.03	2	0.0008581	0.4334	103	2945	0		AAF35355.2	1330000	SpectrumID: "9808"; File: "X:\ClientData\2020_Clients\SadeghNS\SenguptaS\200311\QE_Plus\Data\Corrected_IDs_Use_this\TB-CS-200311_SadeghNS_SS_1_80p.raw"	86
TRUE	TRUE	(E)AEVIPAETGQETAYFLLK(L)	1	79.03	25		79.03	660.682	2	1979.03	3	-8.794e-05	-0.04441	103	2945	0		AAF35355.2	1178690	SpectrumID: "9809"; File: "X:\ClientData\2020_Clients\SadeghNS\SenguptaS\200311\QE_Plus\Data\Corrected_IDs_Use_this\TB-CS-200311_SadeghNS_SS_1_80p.raw"	86
TRUE	TRUE	(A)EVIPAETGQETAYFLLK(L)	1	76.24	25		76.24	955.001	2	1907.99	2	-0.0003819	-0.2001	103	2938	0		AAF35355.2	838808	SpectrumID: "9785"; File: "X:\ClientData\2020_Clients\SadeghNS\SenguptaS\200311\QE_Plus\Data\Corrected_IDs_Use_this\TB-CS-200311_SadeghNS_SS_1_80p.raw"	87
TRUE	TRUE	(A)EVIPAETGQETAYFLLK(L)	1	72.73	25		72.73	637.004	2	1907.99	3	0.0005221	0.2735	103	2941	0		AAF35355.2	696490	SpectrumID: "9792"; File: "X:\ClientData\2020_Clients\SadeghNS\SenguptaS\200311\QE_Plus\Data\Corrected_IDs_Use_this\TB-CS-200311_SadeghNS_SS_1_80p.raw"	87
TRUE	TRUE	(A)ETGQETAYFLLK(L)	1	72.39	25		72.39	700.359	2	1398.7	2	0.0003181	0.2272	103	2736	0		AAF35355.2	460527	SpectrumID: "9002"; File: "X:\ClientData\2020_Clients\SadeghNS\SenguptaS\200311\QE_Plus\Data\Corrected_IDs_Use_this\TB-CS-200311_SadeghNS_SS_1_80p.raw"	92
TRUE	TRUE	(K)TVHTDNGSNF(T)	1	47.77	25		47.77	546.241	2	1090.47	2	0.0005181	0.4746	121	866	0			98154	SpectrumID: "2435"; File: "X:\ClientData\2020_Clients\SadeghNS\SenguptaS\200311\QE_Plus\Data\Corrected_IDs_Use_this\TB-CS-200311_SadeghNS_SS_1_80p.raw"	112
TRUE	TRUE	(W)AGIKQEFGIPYNPQSQGVIE(S)	0.98	17.15	25		17.15	1088.06	2	2174.1	2	0.0003381	0.1554	152	2764	0			620397	SpectrumID: "9106"; File: "X:\ClientData\2020_Clients\SadeghNS\SenguptaS\200311\QE_Plus\Data\Corrected_IDs_Use_this\TB-CS-200311_SadeghNS_SS_1_80p.raw"	133
TRUE	TRUE	(G)IPYNPQSQGVIE(S)	1	37.61	25		37.61	672.844	2	1343.67	2	0.0005581	0.415	152	2147	0			594923	SpectrumID: "6959"; File: "X:\ClientData\2020_Clients\SadeghNS\SenguptaS\200311\QE_Plus\Data\Corrected_IDs_Use_this\TB-CS-200311_SadeghNS_SS_1_80p.raw"	141
TRUE	TRUE	(G)IPYNPQSQGVIE(S)	1	37.36	25		37.36	672.844	2	1343.67	2	0.0005581	0.415	152	2135	0			196687	SpectrumID: "6916"; File: "X:\ClientData\2020_Clients\SadeghNS\SenguptaS\200311\QE_Plus\Data\Corrected_IDs_Use_this\TB-CS-200311_SadeghNS_SS_1_80p.raw"	141
TRUE	TRUE	(G)IPYNPQSQGVIE(S)	1	22.08	25		22.08	672.844	2	1343.67	2	0.0005581	0.415	152	2159	0			170833	SpectrumID: "7004"; File: "X:\ClientData\2020_Clients\SadeghNS\SenguptaS\200311\QE_Plus\Data\Corrected_IDs_Use_this\TB-CS-200311_SadeghNS_SS_1_80p.raw"	141
TRUE	TRUE	(G)IPYNPQSQGVIES(M)	1	35.43	25		35.43	716.36	2	1430.7	2	0.0005381	0.3758	153	2046	0			193834	SpectrumID: "6585"; File: "X:\ClientData\2020_Clients\SadeghNS\SenguptaS\200311\QE_Plus\Data\Corrected_IDs_Use_this\TB-CS-200311_SadeghNS_SS_1_80p.raw"	141
TRUE	TRUE	(S)QGVIESMNKELKK(I)	1	52.67	25		52.67	501.945	2	1502.81	3	0.0002421	0.161	160	1474	0			1221770	SpectrumID: "4526"; File: "X:\ClientData\2020_Clients\SadeghNS\SenguptaS\200311\QE_Plus\Data\Corrected_IDs_Use_this\TB-CS-200311_SadeghNS_SS_1_80p.raw"	148
TRUE	TRUE	(S)QGVIESMNKELKK(I)	0.97	30.95	25		30.95	501.945	2	1502.81	3	-2.794e-05	-0.01858	160	1460	0			396716	SpectrumID: "4479"; File: "X:\ClientData\2020_Clients\SadeghNS\SenguptaS\200311\QE_Plus\Data\Corrected_IDs_Use_this\TB-CS-200311_SadeghNS_SS_1_80p.raw"	148
TRUE	TRUE	(Q)GVIESMNKELKK(I)	1	39.48	25		39.48	459.259	2	1374.75	3	0.0001821	0.1323	160	1464	0			309435	SpectrumID: "4493"; File: "X:\ClientData\2020_Clients\SadeghNS\SenguptaS\200311\QE_Plus\Data\Corrected_IDs_Use_this\TB-CS-200311_SadeghNS_SS_1_80p.raw"	149
TRUE	TRUE	(E)SMNKELKKIIGQVR(D)	1	40.4	25		40.4	548.659	2	1642.96	3	0.0006021	0.3662	166	1961	0		AAF35355.2	263135	SpectrumID: "6277"; File: "X:\ClientData\2020_Clients\SadeghNS\SenguptaS\200311\QE_Plus\Data\Corrected_IDs_Use_this\TB-CS-200311_SadeghNS_SS_1_80p.raw"	153
TRUE	TRUE	(E)SmNKELKKIIGQVR(D)	0.97	31.57	25	Oxidation (+16)	31.57	553.991	2	1658.95	3	0.000127	0.07654	166	1396	0		AAF35355.2	208294	SpectrumID: "4247"; File: "X:\ClientData\2020_Clients\SadeghNS\SenguptaS\200311\QE_Plus\Data\Corrected_IDs_Use_this\TB-CS-200311_SadeghNS_SS_1_80p.raw"	153
TRUE	TRUE	(Q)mAVFIHNH(K)	0.99	32.79	25	Oxidation (+16)	32.79	492.74	2	983.465	2	0.000323	0.3281	185	968	0			41168.1	SpectrumID: "2804"; File: "X:\ClientData\2020_Clients\SadeghNS\SenguptaS\200311\QE_Plus\Data\Corrected_IDs_Use_this\TB-CS-200311_SadeghNS_SS_1_80p.raw"	178
TRUE	TRUE	(G)GIGGYSAGERIVD(I)	1	40.57	25		40.57	647.326	2	1292.64	2	0.0009181	0.7097	202	1871	0		AAF35355.2	263909	SpectrumID: "5948"; File: "X:\ClientData\2020_Clients\SadeghNS\SenguptaS\200311\QE_Plus\Data\Corrected_IDs_Use_this\TB-CS-200311_SadeghNS_SS_1_80p.raw"	190
TRUE	TRUE	(G)GYSAGERIVDIIATDIQTKE(L)	0.97	28.07	25		28.07	727.047	2	2178.12	3	0.0007121	0.3268	212	3036	0		AAF35355.2	145545	SpectrumID: "10176"; File: "X:\ClientData\2020_Clients\SadeghNS\SenguptaS\200311\QE_Plus\Data\Corrected_IDs_Use_this\TB-CS-200311_SadeghNS_SS_1_80p.raw"	193
TRUE	TRUE	(S)AGERIVDIIATDIQ(T)	1	84.31	25		84.31	757.416	2	1512.82	2	0.002278	1.505	209	2900	0		AAF35355.2	807995	SpectrumID: "9634"; File: "X:\ClientData\2020_Clients\SadeghNS\SenguptaS\200311\QE_Plus\Data\Corrected_IDs_Use_this\TB-CS-200311_SadeghNS_SS_1_80p.raw"	196
TRUE	TRUE	(S)AGERIVDIIATDIQT(K)	1	62.78	25		62.78	807.938	2	1613.86	2	-0.0006219	-0.3851	210	2918	0		AAF35355.2	2707510	SpectrumID: "9702"; File: "X:\ClientData\2020_Clients\SadeghNS\SenguptaS\200311\QE_Plus\Data\Corrected_IDs_Use_this\TB-CS-200311_SadeghNS_SS_1_80p.raw"	196
TRUE	TRUE	(S)AGERIVDIIATDIQT(K)	1	51.02	25		51.02	807.939	2	1613.86	2	0.0009781	0.6057	210	2930	0		AAF35355.2	190941	SpectrumID: "9751"; File: "X:\ClientData\2020_Clients\SadeghNS\SenguptaS\200311\QE_Plus\Data\Corrected_IDs_Use_this\TB-CS-200311_SadeghNS_SS_1_80p.raw"	196
TRUE	TRUE	(S)AGERIVDIIATDIQTK(E)	1	107.55	25		107.55	871.987	2	1741.96	2	0.0008181	0.4693	211	2833	0		AAF35355.2	700917	SpectrumID: "9371"; File: "X:\ClientData\2020_Clients\SadeghNS\SenguptaS\200311\QE_Plus\Data\Corrected_IDs_Use_this\TB-CS-200311_SadeghNS_SS_1_80p.raw"	196
TRUE	TRUE	(S)AGERIVDIIATDIQTK(E)	0.99	35.34	25		35.34	581.66	2	1741.96	3	0.0004921	0.2823	211	2833	0		AAF35355.2	3459610	SpectrumID: "9369"; File: "X:\ClientData\2020_Clients\SadeghNS\SenguptaS\200311\QE_Plus\Data\Corrected_IDs_Use_this\TB-CS-200311_SadeghNS_SS_1_80p.raw"	196
TRUE	TRUE	(S)AGERIVDIIATDIQTKE(L)	1	75.67	25		75.67	936.508	2	1871	2	0.0008181	0.437	212	2853	0		AAF35355.2	3275360	SpectrumID: "9450"; File: "X:\ClientData\2020_Clients\SadeghNS\SenguptaS\200311\QE_Plus\Data\Corrected_IDs_Use_this\TB-CS-200311_SadeghNS_SS_1_80p.raw"	196
TRUE	TRUE	(S)AGERIVDIIATDIQTKE(L)	1	52.86	25		52.86	624.674	2	1871	3	0.0005821	0.3109	212	2852	0		AAF35355.2	26880700	SpectrumID: "9445"; File: "X:\ClientData\2020_Clients\SadeghNS\SenguptaS\200311\QE_Plus\Data\Corrected_IDs_Use_this\TB-CS-200311_SadeghNS_SS_1_80p.raw"	196
TRUE	TRUE	(S)AGERIVDIIATDIQTKELQ(K)	1	55.42	25		55.42	705.055	2	2112.14	3	0.001002	0.4742	214	2945	0		AAF35355.2	1390270	SpectrumID: "9807"; File: "X:\ClientData\2020_Clients\SadeghNS\SenguptaS\200311\QE_Plus\Data\Corrected_IDs_Use_this\TB-CS-200311_SadeghNS_SS_1_80p.raw"	196
TRUE	TRUE	(S)AGERIVDIIATDIQTKELQK(Q)	1	69.6	25		69.6	747.754	2	2240.24	3	0.001082	0.4828	215	2848	0		AAF35355.2	1601580	SpectrumID: "9428"; File: "X:\ClientData\2020_Clients\SadeghNS\SenguptaS\200311\QE_Plus\Data\Corrected_IDs_Use_this\TB-CS-200311_SadeghNS_SS_1_80p.raw"	196
TRUE	TRUE	(S)AGERIVDIIATDIQTKELQKQ(I)	1	69.77	25		69.77	790.439	2	2368.3	3	-0.001228	-0.5183	216	2839	0		AAF35355.2	723051	SpectrumID: "9393"; File: "X:\ClientData\2020_Clients\SadeghNS\SenguptaS\200311\QE_Plus\Data\Corrected_IDs_Use_this\TB-CS-200311_SadeghNS_SS_1_80p.raw"	196
TRUE	TRUE	(A)GERIVDIIATDIQ(T)	1	61.67	25		61.67	721.897	2	1441.78	2	0.002278	1.579	209	2877	0		AAF35355.2	127073	SpectrumID: "9546"; File: "X:\ClientData\2020_Clients\SadeghNS\SenguptaS\200311\QE_Plus\Data\Corrected_IDs_Use_this\TB-CS-200311_SadeghNS_SS_1_80p.raw"	197
TRUE	TRUE	(A)GERIVDIIATDIQT(K)	1	53.1	25		53.1	772.42	2	1542.83	2	0.0008381	0.5428	210	2896	0		AAF35355.2	299656	SpectrumID: "9618"; File: "X:\ClientData\2020_Clients\SadeghNS\SenguptaS\200311\QE_Plus\Data\Corrected_IDs_Use_this\TB-CS-200311_SadeghNS_SS_1_80p.raw"	197
TRUE	TRUE	(A)GERIVDIIATDIQTKE(L)	1	57.83	25		57.83	900.989	2	1799.96	2	0.001058	0.5875	212	2827	0		AAF35355.2	74953.6	SpectrumID: "9349"; File: "X:\ClientData\2020_Clients\SadeghNS\SenguptaS\200311\QE_Plus\Data\Corrected_IDs_Use_this\TB-CS-200311_SadeghNS_SS_1_80p.raw"	197
TRUE	TRUE	(A)GERIVDIIATDIQTKE(L)	1	57.65	25		57.65	600.995	2	1799.96	3	-0.0004879	-0.2709	212	2825	0		AAF35355.2	999040	SpectrumID: "9340"; File: "X:\ClientData\2020_Clients\SadeghNS\SenguptaS\200311\QE_Plus\Data\Corrected_IDs_Use_this\TB-CS-200311_SadeghNS_SS_1_80p.raw"	197
TRUE	TRUE	(G)ERIVDIIATDIQT(K)	1	41.8	25		41.8	743.909	2	1485.8	2	-0.0002419	-0.1627	210	2895	0		AAF35355.2	570306	SpectrumID: "9614"; File: "X:\ClientData\2020_Clients\SadeghNS\SenguptaS\200311\QE_Plus\Data\Corrected_IDs_Use_this\TB-CS-200311_SadeghNS_SS_1_80p.raw"	198
TRUE	TRUE	(G)ERIVDIIATDIQTK(E)	0.97	28.18	25		28.18	538.974	2	1613.9	3	0.0004621	0.2861	211	2799	0		AAF35355.2	366000	SpectrumID: "9238"; File: "X:\ClientData\2020_Clients\SadeghNS\SenguptaS\200311\QE_Plus\Data\Corrected_IDs_Use_this\TB-CS-200311_SadeghNS_SS_1_80p.raw"	198
TRUE	TRUE	(G)ERIVDIIATDIQTKE(L)	1	57.95	25		57.95	872.479	2	1742.94	2	0.0008381	0.4806	212	2822	0		AAF35355.2	416456	SpectrumID: "9328"; File: "X:\ClientData\2020_Clients\SadeghNS\SenguptaS\200311\QE_Plus\Data\Corrected_IDs_Use_this\TB-CS-200311_SadeghNS_SS_1_80p.raw"	198
TRUE	TRUE	(G)ERIVDIIATDIQTKE(L)	1	57.85	25		57.85	581.988	2	1742.94	3	0.0005221	0.2994	212	2818	0		AAF35355.2	1193140	SpectrumID: "9313"; File: "X:\ClientData\2020_Clients\SadeghNS\SenguptaS\200311\QE_Plus\Data\Corrected_IDs_Use_this\TB-CS-200311_SadeghNS_SS_1_80p.raw"	198
TRUE	TRUE	(R)IVDIIATDIQTKELQKQ(I)	0.99	36.64	25		36.64	652.705	2	1955.09	3	-0.0005979	-0.3057	216	2586	0		AAF35355.2	205177	SpectrumID: "8442"; File: "X:\ClientData\2020_Clients\SadeghNS\SenguptaS\200311\QE_Plus\Data\Corrected_IDs_Use_this\TB-CS-200311_SadeghNS_SS_1_80p.raw"	200
TRUE	TRUE	(D)IIATDIQTKE(L)	1	48.11	25		48.11	566.317	2	1130.62	2	0.0004181	0.3694	212	1427	0		AAF35355.2	103981	SpectrumID: "4359"; File: "X:\ClientData\2020_Clients\SadeghNS\SenguptaS\200311\QE_Plus\Data\Corrected_IDs_Use_this\TB-CS-200311_SadeghNS_SS_1_80p.raw"	203
TRUE	TRUE	(D)IIATDIQTKE(L)	1	40.34	25		40.34	566.317	2	1130.62	2	0.0005381	0.4755	212	1414	0		AAF35355.2	109952	SpectrumID: "4311"; File: "X:\ClientData\2020_Clients\SadeghNS\SenguptaS\200311\QE_Plus\Data\Corrected_IDs_Use_this\TB-CS-200311_SadeghNS_SS_1_80p.raw"	203
TRUE	TRUE	(D)IIATDIQTKELQ(K)	1	60.34	25		60.34	686.888	2	1371.76	2	0.0002981	0.2171	214	1981	0		AAF35355.2	200668	SpectrumID: "6353"; File: "X:\ClientData\2020_Clients\SadeghNS\SenguptaS\200311\QE_Plus\Data\Corrected_IDs_Use_this\TB-CS-200311_SadeghNS_SS_1_80p.raw"	203
TRUE	TRUE	(D)IIATDIQTKELQK(Q)	1	57.9	25		57.9	750.935	2	1499.85	2	-0.001562	-1.041	215	1610	0		AAF35355.2	81570.6	SpectrumID: "5000"; File: "X:\ClientData\2020_Clients\SadeghNS\SenguptaS\200311\QE_Plus\Data\Corrected_IDs_Use_this\TB-CS-200311_SadeghNS_SS_1_80p.raw"	203
TRUE	TRUE	(D)IIATDIQTKELQK(Q)	1	45.87	25		45.87	500.959	2	1499.86	3	0.0004921	0.3278	215	1602	0		AAF35355.2	362071	SpectrumID: "4975"; File: "X:\ClientData\2020_Clients\SadeghNS\SenguptaS\200311\QE_Plus\Data\Corrected_IDs_Use_this\TB-CS-200311_SadeghNS_SS_1_80p.raw"	203
TRUE	TRUE	(D)IIATDIQTKELQK(Q)	0.99	36.93	25		36.93	500.959	2	1499.86	3	0.0001321	0.08799	215	1616	0		AAF35355.2	441536	SpectrumID: "5020"; File: "X:\ClientData\2020_Clients\SadeghNS\SenguptaS\200311\QE_Plus\Data\Corrected_IDs_Use_this\TB-CS-200311_SadeghNS_SS_1_80p.raw"	203
TRUE	TRUE	(D)IIATDIQTKELQKQ(I)	1	48.22	25		48.22	543.646	2	1627.92	3	0.001122	0.6888	216	1615	0		AAF35355.2	2533640	SpectrumID: "5019"; File: "X:\ClientData\2020_Clients\SadeghNS\SenguptaS\200311\QE_Plus\Data\Corrected_IDs_Use_this\TB-CS-200311_SadeghNS_SS_1_80p.raw"	203
TRUE	TRUE	(D)IIATDIQTKELQKQ(I)	1	42.65	25		42.65	543.646	2	1627.92	3	0.0001921	0.1179	216	1602	0		AAF35355.2	472380	SpectrumID: "4974"; File: "X:\ClientData\2020_Clients\SadeghNS\SenguptaS\200311\QE_Plus\Data\Corrected_IDs_Use_this\TB-CS-200311_SadeghNS_SS_1_80p.raw"	203
TRUE	TRUE	(D)IIATDIQTKELQKQITK(I)	1	60.85	25		60.85	657.721	2	1970.14	3	-0.0002879	-0.1461	219	1891	0		AAF35355.2	539091	SpectrumID: "6020"; File: "X:\ClientData\2020_Clients\SadeghNS\SenguptaS\200311\QE_Plus\Data\Corrected_IDs_Use_this\TB-CS-200311_SadeghNS_SS_1_80p.raw"	203
TRUE	TRUE	(Q)KQITKIQNFRVY(Y)	0.95	28.86	25		28.86	513.299	2	1536.88	3	-0.001098	-0.7139	226	1746	0		AAF35355.2	495133	SpectrumID: "5485"; File: "X:\ClientData\2020_Clients\SadeghNS\SenguptaS\200311\QE_Plus\Data\Corrected_IDs_Use_this\TB-CS-200311_SadeghNS_SS_1_80p.raw"	215
TRUE	TRUE	(L)WKGEGAVVIQDNSD(I)	0.98	21.73	25		21.73	759.365	2	1516.72	2	-0.0009019	-0.5943	256	1770	0		AAF35355.2	121811	SpectrumID: "5574"; File: "X:\ClientData\2020_Clients\SadeghNS\SenguptaS\200311\QE_Plus\Data\Corrected_IDs_Use_this\TB-CS-200311_SadeghNS_SS_1_80p.raw"	243
TRUE	TRUE	(L)WKGEGAVVIQDNSDIK(V)	1	87.89	25		87.89	879.955	2	1757.9	2	3.806e-05	0.02164	258	1822	0		AAF35355.2	126884	SpectrumID: "5764"; File: "X:\ClientData\2020_Clients\SadeghNS\SenguptaS\200311\QE_Plus\Data\Corrected_IDs_Use_this\TB-CS-200311_SadeghNS_SS_1_80p.raw"	243
TRUE	TRUE	(L)WKGEGAVVIQDNSDIK(V)	1	68.34	25		68.34	879.955	2	1757.89	2	-0.0005619	-0.3195	258	1834	0		AAF35355.2	42745.8	SpectrumID: "5810"; File: "X:\ClientData\2020_Clients\SadeghNS\SenguptaS\200311\QE_Plus\Data\Corrected_IDs_Use_this\TB-CS-200311_SadeghNS_SS_1_80p.raw"	243
TRUE	TRUE	(L)WKGEGAVVIQDNSDIK(V)	1	63.27	25		63.27	586.972	2	1757.89	3	-0.0003879	-0.2206	258	1818	0		AAF35355.2	361143	SpectrumID: "5749"; File: "X:\ClientData\2020_Clients\SadeghNS\SenguptaS\200311\QE_Plus\Data\Corrected_IDs_Use_this\TB-CS-200311_SadeghNS_SS_1_80p.raw"	243
TRUE	TRUE	(L)WKGEGAVVIQDNSDIK(V)	1	55.02	25		55.02	586.972	2	1757.9	3	0.0001521	0.08645	258	1829	0		AAF35355.2	2812640	SpectrumID: "5790"; File: "X:\ClientData\2020_Clients\SadeghNS\SenguptaS\200311\QE_Plus\Data\Corrected_IDs_Use_this\TB-CS-200311_SadeghNS_SS_1_80p.raw"	243
TRUE	TRUE	(W)KGEGAVVIQDNSDIK(V)	1	71.32	25		71.32	786.915	2	1571.82	2	-0.0003619	-0.2301	258	1274	0		AAF35355.2	80919.4	SpectrumID: "3809"; File: "X:\ClientData\2020_Clients\SadeghNS\SenguptaS\200311\QE_Plus\Data\Corrected_IDs_Use_this\TB-CS-200311_SadeghNS_SS_1_80p.raw"	244
TRUE	TRUE	(W)KGEGAVVIQDNSDIK(V)	1	42.43	25		42.43	524.946	2	1571.82	3	0.0003421	0.2175	258	1273	0		AAF35355.2	1129990	SpectrumID: "3804"; File: "X:\ClientData\2020_Clients\SadeghNS\SenguptaS\200311\QE_Plus\Data\Corrected_IDs_Use_this\TB-CS-200311_SadeghNS_SS_1_80p.raw"	244
TRUE	TRUE	(W)KGEGAVVIQDNSDIK(V)	1	45.01	25		45.01	524.946	2	1571.82	3	-1.794e-05	-0.01141	258	1285	0		AAF35355.2	2418660	SpectrumID: "3848"; File: "X:\ClientData\2020_Clients\SadeghNS\SenguptaS\200311\QE_Plus\Data\Corrected_IDs_Use_this\TB-CS-200311_SadeghNS_SS_1_80p.raw"	244
TRUE	TRUE	(W)KGEGAVVIQDNSDIKVVPRR(K)	0.98	29.77	25		29.77	727.41	2	2179.21	3	0.001622	0.744	263	1508	0		AAF35355.2	258103	SpectrumID: "4642"; File: "X:\ClientData\2020_Clients\SadeghNS\SenguptaS\200311\QE_Plus\Data\Corrected_IDs_Use_this\TB-CS-200311_SadeghNS_SS_1_80p.raw"	244
TRUE	TRUE	(W)KGEGAVVIQDNSDIKVVPRRK(A)	0.98	29.29	25		29.29	770.108	2	2307.3	3	0.0004421	0.1915	264	1269	0		AAF35355.2	382798	SpectrumID: "3788"; File: "X:\ClientData\2020_Clients\SadeghNS\SenguptaS\200311\QE_Plus\Data\Corrected_IDs_Use_this\TB-CS-200311_SadeghNS_SS_1_80p.raw"	244
TRUE	TRUE	(W)KGEGAVVIQDNSDIKVVPRRKA(K)	0.99	34.64	25		34.64	793.789	2	2378.34	3	0.004962	2.085	265	1279	0		AAF35355.2	43998.3	SpectrumID: "3826"; File: "X:\ClientData\2020_Clients\SadeghNS\SenguptaS\200311\QE_Plus\Data\Corrected_IDs_Use_this\TB-CS-200311_SadeghNS_SS_1_80p.raw"	244
TRUE	TRUE	(K)GEGAVVIQDNSDIK(V)	1	64.94	25		64.94	722.868	2	1443.72	2	-0.0001019	-0.07056	258	1576	0		AAF35355.2	2889900	SpectrumID: "4880"; File: "X:\ClientData\2020_Clients\SadeghNS\SenguptaS\200311\QE_Plus\Data\Corrected_IDs_Use_this\TB-CS-200311_SadeghNS_SS_1_80p.raw"	245
TRUE	TRUE	(K)GEGAVVIQDNSDIK(V)	1	64.36	25		64.36	722.867	2	1443.72	2	-0.0008219	-0.5689	258	1565	0		AAF35355.2	1064030	SpectrumID: "4843"; File: "X:\ClientData\2020_Clients\SadeghNS\SenguptaS\200311\QE_Plus\Data\Corrected_IDs_Use_this\TB-CS-200311_SadeghNS_SS_1_80p.raw"	245
TRUE	TRUE	(K)GEGAVVIQDNSDIK(V)	1	41.1	25		41.1	722.868	2	1443.72	2	0.0006381	0.4416	258	1592	0		AAF35355.2	45010.4	SpectrumID: "4939"; File: "X:\ClientData\2020_Clients\SadeghNS\SenguptaS\200311\QE_Plus\Data\Corrected_IDs_Use_this\TB-CS-200311_SadeghNS_SS_1_80p.raw"	245
TRUE	TRUE	(K)GEGAVVIQDNSDIKVVPR(R)	1	58.52	25		58.52	632.677	2	1895.01	3	-0.001008	-0.5316	262	2038	0		AAF35355.2	182805	SpectrumID: "6558"; File: "X:\ClientData\2020_Clients\SadeghNS\SenguptaS\200311\QE_Plus\Data\Corrected_IDs_Use_this\TB-CS-200311_SadeghNS_SS_1_80p.raw"	245
TRUE	TRUE	(K)GEGAVVIQDNSDIKVVPRR(K)	0.99	33.7	25		33.7	684.712	2	2051.11	3	0.0007921	0.386	263	1718	0		AAF35355.2	675930	SpectrumID: "5381"; File: "X:\ClientData\2020_Clients\SadeghNS\SenguptaS\200311\QE_Plus\Data\Corrected_IDs_Use_this\TB-CS-200311_SadeghNS_SS_1_80p.raw"	245
TRUE	TRUE	(K)GEGAVVIQDNSDIKVVPRRK(A)	0.99	34.9	25		34.9	727.41	2	2179.21	3	0.0003321	0.1523	264	1467	0		AAF35355.2	961760	SpectrumID: "4504"; File: "X:\ClientData\2020_Clients\SadeghNS\SenguptaS\200311\QE_Plus\Data\Corrected_IDs_Use_this\TB-CS-200311_SadeghNS_SS_1_80p.raw"	245
TRUE	TRUE	(K)GEGAVVIQDNSDIKVVPRRK(A)	0.99	37.27	25		37.27	727.41	2	2179.21	3	-0.0002079	-0.09538	264	1456	0		AAF35355.2	770095	SpectrumID: "4464"; File: "X:\ClientData\2020_Clients\SadeghNS\SenguptaS\200311\QE_Plus\Data\Corrected_IDs_Use_this\TB-CS-200311_SadeghNS_SS_1_80p.raw"	245
TRUE	TRUE	(K)GEGAVVIQDNSDIKVVPRRKA(K)	0.99	39.42	25		39.42	751.089	2	2250.24	3	-0.0008179	-0.3633	265	1461	0		AAF35355.2	480708	SpectrumID: "4483"; File: "X:\ClientData\2020_Clients\SadeghNS\SenguptaS\200311\QE_Plus\Data\Corrected_IDs_Use_this\TB-CS-200311_SadeghNS_SS_1_80p.raw"	245
TRUE	TRUE	(G)EGAVVIQDNSDIK(V)	1	56.46	25		47.4	694.356	2	1386.7	2	-0.001662	-1.198	258	1531	0		AAF35355.2	240345	SpectrumID: "4725"; File: "X:\ClientData\2020_Clients\SadeghNS\SenguptaS\200311\QE_Plus\Data\Corrected_IDs_Use_this\TB-CS-200311_SadeghNS_SS_1_80p.raw"	246
TRUE	TRUE	(E)GAVVIQDNSDIK(V)	1	34.96	25		34.96	629.836	2	1257.66	2	0.0001581	0.1256	258	1417	0		AAF35355.2	181948	SpectrumID: "4322"; File: "X:\ClientData\2020_Clients\SadeghNS\SenguptaS\200311\QE_Plus\Data\Corrected_IDs_Use_this\TB-CS-200311_SadeghNS_SS_1_80p.raw"	247
END OF FILE

[truncated: 23 more sheets: RT_NoDM, RT_DM, gp140Trimer_NoDM, gp140Trimer_DM, gp140Trimer_NoDM_Glyco, gp140Trimer_DM_Glyco, gp120_NoDM, gp120_DM, g120_NoDM_Glyco, gp120_DM_Glyco, Nef_NoDM, Nef_DM, Rev_NoDM, Rev_DM, Tat_NoDM, Tat_DM, Vif_NoDR, Vif_DM, CA_SP1_NC Full, MyrMAFull …]
