# Supplementary material for: A cell-free antigen processing system informs HIV-1 epitope selection and vaccine design
Source: J Exp Med. 2023 Apr 14;220(7):e20221654. doi: 10.1084/jem.20221654 (PMC10114365; doi:10.1084/jem.20221654)
Supplement: Table S8 — provides an example of COREX analysis for Myr-MA (Excel). [file JEM_20221654_TableS8.xlsx]

## Sheet: 1UPH_COREX_BEST
ResName	Epitope Names	ResNum	ProbUnfolded	StabilityConstant		Average stability for 12mers	Average stability for 17mers
GLY		2	0.045615	3.04084	1	﻿3.6595441666666666	﻿4.860586823529412			Indicates values excluded from random x-mer distribution
ALA		3	0.045615	3.04084	2	3.86624	5.10123
ARG		4	0.045615	3.04084	3	4.08955	5.15151
ALA		5	0.045615	3.04084	4	4.53733	4.9836
SER		6	0.031283	3.43291	5	5.03466	4.81546
VAL		7	0.027177	3.57783	6	5.58614	4.62423
LEU		8	0.023165	3.74167	7	5.8823	4.42447
SER	SGGELDKWEKIR	9	0.021026	3.84072	8	5.89513	4.21507
GLY		10	0.020792	3.85218	9	5.5906	3.99985
GLY		11	0.020293	3.87697	10	5.28479	3.78414
GLU		12	0.018272	3.98395	11	4.97688	3.57153
LEU		13	0.0043	5.44494	12	4.66004	3.73789
ASP		14	0.003985	5.52116	13	4.22146	3.93309
LYS		15	0.003267	5.72056	14	3.77653	4.18803
TRP		16	0.000222	8.41417	15	3.31524	4.47622
GLU		17	0.000122	9.00881	16	2.63594	4.61137
LYS		18	4.3e-05	10.0507	17	2.45287	4.72142
ILE		19	0.000799	7.13171	18	2.34559	4.77547
ARG		20	0.019925	3.89566	19	2.57255	5.01892
LEU		21	0.453559	0.186301	20	3.13289	5.48061
ARG		22	0.454509	0.182468	21	4.01001	6.29414
PRO		23	0.454613	0.182048	22	4.90145	7.06804
GLY		24	0.454641	0.181938	23	5.8004	7.72206
GLY		25	0.454643	0.18193	24	6.72444	8.3723
LYS		26	0.45463	0.181982	25	7.68798	9.00411
LYS		27	0.45386	0.185088	26	8.84083	9.63154
GLN		28	0.43473	0.26258	27	9.93698	10.2513
TYR		29	0.001099	6.81198	28	10.8568	10.8078
LYS		30	0.000156	8.76343	29	11.2255	10.9776
LEU		31	5.2e-05	9.85515	30	11.4054	11.0326
LYS		32	2.4e-05	10.6198	31	11.4882	11.0341
HIS		33	2.2e-05	10.7118	32	11.4965	10.9889
ILE		34	1.9e-05	10.8797	33	11.4143	10.9439
VAL		35	1.7e-05	10.9695	34	11.3158	10.8907
TRP		36	1.3e-05	11.2704	35	11.2099	10.8355
ALA		37	8e-06	11.7444	36	11.0941	10.8671
SER		38	1e-06	14.0162	37	10.9363	10.8856
ARG		39	2e-06	13.3389	38	10.5971	10.7842
GLU		40	1.2e-05	11.3003	39	10.3168	10.7312
LEU		41	1.3e-05	11.2361	40	10.2111	10.8513
GLU		42	1.8e-05	10.9226	41	10.2587	10.9797
ARG		43	1.9e-05	10.8483	42	10.3534	11.1216
PHE		44	2.2e-05	10.7202	43	10.4738	11.2688
ALA		45	6e-05	9.72448	44	10.6169	11.4231
VAL		46	6.1e-05	9.69838	45	10.9184	11.6251
ASN		47	6.1e-05	9.69839	46	11.2284	11.8147
PRO		48	5.1e-05	9.88093	47	11.5314	11.8237
GLY		49	5.3e-05	9.85126	48	11.8207	11.7985
LEU		50	4.8e-05	9.94558	49	12.1116	11.6795
LEU		51	4.7e-05	9.97519	50	12.3793	11.5198
GLU		52	4.4e-05	10.0322	51	12.6249	11.3499
THR	TSEGcRQILGQLQPSLQ	53	7e-06	11.8064	52	12.6097	11.1284
SER		54	6e-06	12.0595	53	12.4137	10.8017
GLU		55	5e-06	12.2929	54	12.0611	10.4602
GLY		56	4e-06	12.4373	55	11.6392	10.1064
CYS		57	2e-06	13.3426	56	11.1934	9.74505
ARG		58	1e-06	13.4183	57	10.6036	9.34162
GLN		59	2e-06	13.3348	58	10.0065	8.94788
ILE		60	2e-06	13.3518	59	9.41639	8.5648
LEU		61	2e-06	13.3427	60	8.82706	8.40432
GLY		62	2e-06	13.1577	61	8.23963	8.41571
GLN		63	2e-06	12.923	62	7.68351	8.63145
LEU		64	5.3e-05	9.84998	63	7.167	8.91733
GLN		65	7.8e-05	9.45413	64	6.9147	9.41699
PRO		66	0.000398	7.82794	65	7.01216	10.0381
SER		67	0.000724	7.23036	66	7.48786	10.7822
LEU		68	0.000835	7.0872	67	8.28744	11.4694
GLN		69	0.001897	6.26537	68	9.17875	11.9634
THR	TGSEELRSLYNT	70	0.00192	6.25347	69	10.1853	12.4077
GLY		71	0.001921	6.25312	70	11.332	12.7949
SER		72	0.00187	6.27973	71	12.5173	13.1271
GLU		73	0.001845	6.29354	72	13.5701	13.4244
GLU		74	0.001525	6.48432	73	14.3361	13.7138
LEU		75	0.001199	6.72482	74	14.9472	13.9771
ARG		76	0.001088	6.82238	75	15.4565	14.1402
SER		77	2.4e-05	10.6237	76	15.8797	14.2966
LEU		78	1e-06	13.5363	77	15.9388	14.2301
TYR		79	0	16.8253	78	15.7453	13.9935
ASN		80	0	17.7829	79	15.2565	13.566
THR		81	0	18.3442	80	14.566	13.0866
ILE		82	0	20.0136	81	13.8275	12.5714
ALA		83	0	20.4765	82	12.9508	11.9587
VAL		84	0	18.9137	83	12.0373	11.3911
LEU		85	0	15.485	84	11.2576	10.7688
TYR		86	1e-06	13.8186	85	10.7699	10.3279
CYS		87	3e-06	12.8354	86	10.4171	9.96469
VAL		88	7e-06	11.9009	87	10.1474	9.6593
HIS		89	1.2e-05	11.3333	88	10.058	9.35557
GLN		90	1.3e-05	11.2141	89	9.80804	9.05901
ARG		91	1.7e-05	10.9596	90	9.53934	8.76922
ILE		92	7.5e-05	9.49721	91	9.26304	8.44896
ASP		93	7.6e-05	9.48249	92	9.10858	7.91132
VAL		94	7.5e-05	9.4928	93	8.87983	7.36998
LYS		95	7.4e-05	9.51428	94	8.61309	6.8219
ASP		96	7.1e-05	9.55759	95	8.3442	6.26054
THR		97	6.6e-05	9.63295	96	8.00733	5.6905
LYS		98	6.9e-05	9.58515	97	7.23436	5.1125
GLU		99	6.8e-05	9.59853	98	6.45891	4.53459
ALA		100	2e-05	10.8276	99	5.67366	3.95115
LEU		101	0.00024	8.33413	100	4.76895	3.26798
ASP		102	0.000339	7.98983	101	4.06334	2.71836
LYS		103	0.000479	7.64389	102	3.38144	2.17905
ILE		104	0.000479	7.64368	103	2.7245	1.63566
GLU		105	0.001184	6.73754	104	2.06087	1.05553
GLU		106	0.001848	6.29189	105	1.43388	0.508098
GLU		107	0.001856	6.28756	106	0.825447	-0.05939
GLN		108	0.004009	5.51523	107	0.20327	-0.731706
ASN		109	0.411623	0.357259	108	-0.389147	-1.54157
LYS		110	0.430513	0.27976	109	-0.603784	-2.07854
SER		111	0.45624	0.175487	110	-0.84117	-2.69214
LYS		112	0.507223	-0.028892	111	-1.13541	-3.36725
LYS		113	0.533232	-0.133126	112	-1.56149	-3.94401
LYS		114	0.548109	-0.193031	113	-2.23811	-4.51463
ALA		115	0.559551	-0.239342	114	-2.95295	-5.08173
GLN		116	0.5793	-0.3199	115	-3.77896	-5.6461
GLN		117	0.687032	-0.786279	116	-4.69409
ALA		118	0.732896	-1.00937	117	-5.44804
ALA		119	0.764689	-1.17856	118	-6.1834
ALA		120	0.831146	-1.59377	119	-6.90466
ASP		121	0.901889	-2.21839	120	-7.59132
THR		122	0.928831	-2.56887	121
GLY		123	0.966281	-3.3554	122
ASN		124	0.994187	-5.14181	123
ASN		125	0.999739	-8.25254	124
SER		126	0.999845	-8.77121	125
GLN		127	0.999961	-10.1514	126
VAL		128	0.999988	-11.3014	127
SER		129	0.999946	-9.83371	128
GLN		130	0.999946	-9.83371	129
ASN		131	0.999946	-9.83371	130
TYR		132	0.999946	-9.83371	131
