# Supplementary material for: A cell-free antigen processing system informs HIV-1 epitope selection and vaccine design
Source: J Exp Med. 2023 Apr 14;220(7):e20221654. doi: 10.1084/jem.20221654 (PMC10114365; doi:10.1084/jem.20221654)
Supplement: Table S9 — provides the CD4+ T cell responses from PLWH (shown as fold change over CLIP) in ex vivo stimulations (Excel). [file JEM_20221654_TableS9.xlsx]

## Sheet: Sheet1
Epitope	Abbreviation	Pt 2369										Pt 1351										Pt 2056										Pt 2238										Pt 2253
		IFNg+	IL-2+	TNFa+	IFNg+IL-2+	IFNg+TNFa+	IL-2+TNFa+	IFNg+IL-2+TNFa+	Above Threshold			IFNg+	IL-2+	TNFa+	IFNg+IL-2+	IFNg+TNFa+	IL-2+TNFa+	IFNg+IL-2+TNFa+	Above Threshold			IFNg+	IL-2+	TNFa+	IFNg+IL-2+	IFNg+TNFa+	IL-2+TNFa+	IFNg+IL-2+TNFa+	Above Threshold			IFNg+	IL-2+	TNFa+	IFNg+IL-2+	IFNg+TNFa+	IL-2+TNFa+	IFNg+IL-2+TNFa+	Above Threshold			IFNg+	IL-2+	TNFa+	IFNg+IL-2+	IFNg+TNFa+	IL-2+TNFa+	IFNg+IL-2+TNFa+	Above Threshold
Unstim	Unstim	0.611538	1.83333	0.732632	NA	0	1.44737	0				1.03563	1.77745	1.20169	0	0.95397	0.518756	12.9689				1.06016	0.424065	1.70405	N/A	0.704648	0.528829	N/A				0.941176	1.15753	1.06526	1	0.96566	0.965466	1.28592				0.837871	0.56234	1.27948	0	1.6321	2.18295	3.13682
CLIP	CLIP	1	1	1		1	1	1				1	1	1	1	1	1	1				1	1	1		1	1					1	1	1	0	1	1	1				1	1	1	1	1	1	1
SGGELDKWEKIR	SGG (9-20)	0.572504	1.71623	4.18406		2.25362	6.69096	0		1		3.32209	1.64227	1.92019	0	1.5444	0.990028	13.1766		1		1.66327	1.33061	0.994795		3.67396	1.1029					0.505882	0.366438	1.26171	0	1.81636	0.848872	1.21184				1.38571	0.791144	1.54506	0	2.38724	1.19362	2.38758
ASRELERFAVNPGLL	*ASR (37-50)	0	0	0		0	0	0				0.753723	1.41388	0.332179	0	0.248264	0.185482	0				1.6718	0.892984	1.04974		3.00752	1.69283					1.05776	0	1.5122	0	3.97976	0.638249	0				1.32258	0.9	0.707885	0	1.3335	2.67971	3.5716
TSEGCRQILGQLQPSLQ	TSE (53-69)	2.15385	0	1.03074		0	0	0				0.736342	0.919881	0.679787	0	0.489918	0.366026	7.32051				1.15701	0	2.25257		0.77218	0					0.705882	1.5411	0.433031	0	1.92166	1.15865	0				0.677419	1.07742	1.03345	1.94541	0.976632	1.4605	1.94661
TGSEELRSLYNT	TGS (70-81)	0.460256	1.83974	0.894737		0.894737	1.64609	0				0.954869	2.02279	0.416336	0	0.652557	0.487536	3.25024				1.06633	0.42449	0.278918		1.46617	0.5494					1.47059	1.35616	1.18767	0	0	0.446091	0				0.548387	0.55	1.10087	0	3.12058	0.624116	3.32737
PIVQNLQGQMVHQAISPR	PIV (133-150)	1.87821	1.87821	2.73943		0.463259	4.64609	0				1.58829	0.329707	0.357159	0	0.177956	0.265907	2.65907				0.571429	1.37143	0.657172		0.777512	0.583513					0.764706	0.75	0.697213	0	0	0.632551	2.5243				0.870097	1.93355	0.872376	0	2.96745	0.741863	7.91024
SPEVIPMFSALS	SPE (165-176)	1.03205	2.07051	1.79044		1.52625	3.59615	0				3.08789	2.1276	0.972013	0	0.22575	1.01021	0				2.29082	0.457143	0.972614		0.766302	1.1502					1.23529	2.43151	0.697944	2.0922	0.669794	1.07568	1.33959				0.870968	1.25968	0.560377	0	0.564897	1.69672	2.26145
SALSEGATPQDLNTM	SAL (173-187)	1.13462	1.70513	1.57979		1.10571	2.51282	0				3.09098	0.855455	0.441711	0	0.462176	0	0				0	0	0.725361		1.3177	0					1.52941	0.630137	0.0641115	0	1.04611	0.629132	0				1.03226	0.537097	0.729988	0	1.19344	1.78599	0.794216
EGATPQDLNTMLNTVGGHQAAMQ	EGA (177-199)	0	0	5.304		1.7939	0	0				2.61283	1.35015	1.8432	0	1.11222	0.27754	22.17				0.897959	0.718367	0.979352		4.87628	0					0.531765	1.32877	0.798049	0	0.724316	0.290084	0.724316				1.09568	2.41694	1.46326	0	5.33292	3.55528	5.90608
ETINEEAAEWDRLHPVHA	ETI (203-220)	0.496795	0.99359	1.61865		0.972389	1.56883	0				0.881235	2.20178	1.36449	0	0	0.584615	2.91738				2.21429	0.885714	0.683488		0	1.65128					0.374118	1.74315	1.23456	0	0	0.862548	0				1	0.829032	0.757552	1.8583	2.76607	1.37705	1.83537
EEAAEWDRLHPVHAGPIAPGQ	EEA (207-227)	0	0	0		0	0	0				0.679335	1.7003	0.689414	0	0.690373	0.172365	10.3158				1.95918	0	0.409514		1.28982	0.484867					0.472353	1.37671	0.87547	2.37589	0.766672	0.766697	0				0.83871	1.54032	1.22828	0	0	1.98701	1.32597
AGPIAPGQMREPRGSDIAGTTSTLQ	AGP (220-244)	2.16667	3.25	2.64379		1.60062	8.38158	0		1		1.34204	0.839763	1.63637	0	1.5158	0.162393	3.24786				2.16837	0	0.404858		0	0					0.588235	1.5274	1.08474	0	0	1.1811	0.843425				0.207742	1.03871	0.554702	0	1.77365	1.77365	1.57179
EPRGSDIAGTTSTLQ	EPR (230-244)	1.10787	0.552652	3.38406		0	1.68873	1.09075				2.22565	1.18991	1.4177	0	3.18414	0.316239	9.48718				2.18878	0.877551	0.567727		0.746411	1.11911					0.249162	0.968209	1.31634	0	0	0.954981	1.59071				0.226129	0.566129	0.754694	0	0.641787	1.28524	0
KRWIILGLNKIVRMYSPTSI	*KRW (263-277)	1.92308	1.92308	2.1778		0.953624	4.35223	1.90496				0.615818	0.383172	0.434103	0	0.206349	0.925926	3.08333				0.755102	0	0.477328		0	0.76916					0.823529	2.01027	1.27108	0	0	0.134032	1.3372				0.580645	0.437097	0.405359	0	0.985885	0.492253	2.62804
FRDYVDRFYKTLRAEQASQE	*FRD (293-312)	1.12821	4.51282	0.105865		1.11202	0.836059	0				0	0	0.303707	0	0	0	0				1.66327	0	1.03626		0.742857	0.557505					0.584118	0.849315	0.605854	0	2.82449	0.988831	2.82449				1.03226	1.22903	0.843787	0	0.552451	2.75591	2.9453
RFYKTLRAEQASQEVK	RFY (299-314)	0.489254	1.46648	3.38021		0.696594	4.86741	0.954184		1		1.79039	1.11684	0.588356	0	0.595596	0.148504	2.97009				1.05612	0.844898	0.516194		1.43541	0.538627					0.763941	2.45987	1.57854	0	1.3563	0.54315	2.03127				0.935484	0.580645	0.573562	1.74216	0.886099	0.886099	1.77685
NANPDCKTILKALGPGATLEE	NAN (325-345)	0	1.42308	0		0.947368	1.34818	0				0.456057	0.569733	0.284452	0	0.30459	0.683535	0				1.56633	1.25306	0.404627		3.41353	1.53483					0.705176	1.56692	0.870732	0	1.73199	0.868019	0				0.612903	1.6129	0.648575	0	0.45985	0.45985	0.612903
ALGPAATLEEMMTACQGVGGPGHK	ALG (336-359)	0.973385	3.6694	3.19759		1.91824	10.2429	0.961757		1		0.872607	2.90795	0.598424	0	0.586491	0.586895	0				0.591837	0.473469	1.05049		2.40171	0.601518					0.522941	1.30479	0.261324	2.25177	0	0.712902	0.710387				1.32126	1.0135	1.17972	0	2.74321	1.82227	6.68569
GPGHKARVLAEAMSQVTNPAT	GPG (355-375)	1.69872	0	1.6098		1.69097	0	1.12457				0.639594	1.59804	0.384857	0	0.212022	0.634378	0				1.56986	0.627943	1.20902		3.17594	0.795322					0.138235	0.40411	0.658606	0	2.01035	0.403009	0				0.83871	1.27097	0.44214	0	1.40499	1.87598	1.2555
EAMSQVTNPATIMIQK	EAM (365-380)	1.73718	1.73718	1.53023		0	2.74291	1.14729				1.14604	0.715849	0.444171	0	0.387292	0.87037	0				2.22959	0.889796	1.21116		0.752427	0					1.23529	1.06849	1.24181	1.84397	0.595372	0.596763	1.19074				0.935484	0.577419	0.759174	0	2.57774	1.93911	0.860473
NPATIMIQKGNFRNQRT	NPA (372-388)	1.96795	2.94872	2.22075		0.973021	6.20783	0				2.3753	0	0.90043	0	0.919459	0.343875	0				1.61224	0.428571	0.979641		0.723445	0.542936					0.160588	0.469178	0.4823	0	0.786969	0.315933	0				0.741935	0.798387	0.346689	0	0.589644	1.17929	0
QRPLVTIKIGGQLKE	QRP (63-77)	0	0	0		0	0	0				1.70784	0	0.758963	0	0	1.18946	0				1.43878	0.57551	0.445142		0.957416	2.15451					1.64541	0.80399	1.26481	0	4.0025	1.19729	0.666041				0.870968	1.08226	0.640041	2.43902	1.81429	0	0
GPTPVNIIGRNLLTQ	GPT (134-148)	0	0	0		0	0	0				2.61021	0.85078	1.29986	0	0.453787	0	0				1.01939	1.21919	1.21457		2.05058	2.05191					1.23406	0.598716	1.27408	0	2.96606	0.594598	0				1.29032	1.29194	0.756059	2.32288	1.75732	2.33608	0
EGKISKIGPENPYN	EGK (199-212)	0	0	0		0	0	0				2.85321	2.1119	0.460101	0	0.846879	0.632716	0				2.60714	0.522449	0.601504		2.66576	0.666872					0.568824	1.65753	0.794425	0	1.36449	0.410303	0.682245				0.676742	1.77242	0.771377	0	4.17287	1.19177	6.36263
SVPLDEDFRKY	*SVP (272-282)	0.902942	0.902942	5.05263		0	3.99595	0		1		2.3753	2.96736	0.759267	0	0	0	0				2.73706	1.31297	1.52848		1.47368	0					0.705882	3.10959	0.913589	2.30496	1.4907	0.744928	1.4907				0.322581	0.280645	0.435228	0	0	1.85058	0.82217
SSMTKILEPFR	SSM (317-327)	0	0	0		0	0	0				1.75297	3.56083	0.778734	0	0.698699	0.695513	3.48504				2.27551	0	0.881579		1.54306	0.579922					0.588235	2.13699	1.02258	0	3.57724	0.477411	2.38149				0.147419	1.22742	0.194828	0	0	0.55227	0.736084
EPFRKQNPDIVIYQ	EPF (324-337)	0	0	0		0	0	0				0.656238	1.22972	0.191335	0	0.443777	0.498575	3.3255				1.89796	0	0.854135		0.842105	0.631989					0.407647	0.94863	0.664808	0	0.776053	0.776157	1.5504				0.645161	0	0.512289	0	1.09075	0.544069	0.725154
VQPIVLPEK	VQP (396-404)	0	0	0		0	0	0				0.361407	1.80299	0.301216	0	0.483817	0.543922	3.62156				2.69118	1.72073	1.2083		1.42638	1.60814					1.82353	0.969178	0.837143	0	4.00932	0.96729	0.804196				0.709677	0	0.432028	2.4971	1.84187	3.05671	1.63225
WTVNDIQKLVGKL	WTV (407-419)	0	0	0		0	0	0				2.61544	1.34259	0.410004	0	0	0.356125	0				1.42205	0.56678	1.1747		4.78947	0.718888					0.264118	0.383562	0.358467	0	0.649497	0.390244	0.649497				0.387097	1.23871	0.524834	2.23577	1.6764	0.558075	0.743822
ASQIYPGIKVRQLCK	*ASQ (422-436)	0.935897	2.8141	2.08078		0.465723	5.77632	0				0.934426	2.33468	0.353059	0	0.205396	0.614554	3.06909				1.1723	1.40676	1.20497		0.790977	0.593619					0.526471	2.62671	0.762021	0	1.46137	0.146478	0.730684				0.612903	0.2	0.30722	0	1.30629	0	0.580355
EEAELELAENREILK	EEA (452-466)	0	0	0		0	0	0				0.966746	2.01187	1.04961	0	0	1.29155	0				2.52551	0.506122	0.780798		0	0					0.705882	2.03767	1.29185	0	0.844733	0.844085	0				0.676742	1.542	0.814644	4.62661	2.30923	1.73192	6.15563
LAENREILKEPVHGVYYDPSK	LAE (458-478)	0	0	0		0	0	0				2.33488	0.487134	0.719527	0	0	0.193697	0				0	0	0.688519		1.41531	1.06217					0.497059	0.828767	0.717247	0	0	0.137885	0.687816				1.06452	0.625806	0.409242	0	2.08643	1.39374	1.85762
EPFKNLKTGKYAR	EPF (499-511)	0	0	0		0	0	0				1.98536	2.06735	0.629493	0	0.219553	0.492094	0				3.81251	0.436298	1.32302		2.18045	0.546322					0.705882	0.424658	0.7777	0	1.40997	0.706633	0				0.548387	0.76129	1.21352	3.42625	2.57992	2.57992	1.14475
EFVNTPPLVK	EFV (570-579)	1.83333	1.37821	2.14099		0.448853	2.68387	0				1.42518	2.1365	0.98688	0	1.33197	0.857194	5.71462				0	0.44898	0.856391		2.24962	0.563353					0.417059	0	1.04488	0	0.568992	0.455437	0.568992				0.483871	0.819355	1.26114	5.53136	1.39773	0	1.24312
YQLEKEPIVGAE	YQL (582-593)	0	0	0		0	0	0				0.767989	0.959416	0.345466	0	0	0.385802	0				1.7551	0	0.429844		0	0.586026					0.646412	1.46771	1.35561	0	3.28728	0.328379	0.819035				0.612903	0.783871	0.686764	0	5.8402	1.74535	0
AETFYVDGAASRETK	AET (592-606)	0	0.653846	2.27609		1.94048	1.51417	1.29395				1.12352	0.934718	1.00527	3.75297	0.734067	1.28205	43.9221		1		1.64796	0.440816	0.802313		1.45892	1.0949					1.35294	1.06849	1.03805	0	1.75212	0.351242	1.1688				0.580645	0.729032	0.586875	0	3.33031	1.11325	0
HSNWRAMASDFNLPP	*HSN (731-745)	0	0	0		0	0	0				3.08789	1.96736	0.999301	0	2.09622	0	0				1.72449	0.461224	0.578369		0	0					1.88235	1.2226	0.61993	0	3.36574	0.809665	0.673148				0.677419	0.490323	0.384025	0	2.17715	0	0
SGYIEAEVIPAETGQET	SGY (796-812)	1.4921	2.9906	4.40024		1.46749	12.447	1.46573		1		3.55938	2.7806	2.76981	0	0.609816	0.455603	0				1.31122	2.62041	0.764372		0	0					1.58824	0.842466	0.75784	0	0	0.826305	0				0.677419	1.14516	0.59767	0	1.01346	0	2.03124
AEVIPAETGQETAYFLLK	AEV (801-818)	0.947769	1.42806	3.71976		0.46566	5.04082	1.86041		1		0.43943	0.548961	1.37655	0	0.587031	0.43858	0				0.55102	0.440816	1.02713		1.48667	1.11573					1.998	0.431075	1.36474	0	0.717721	0.864372	0				0.516129	0.483871	0.434204	2.1777	1.05664	0.52774	0.70339
AGIKQEFGIPYNPQSQGVIE	AGI (848-867)	0	0	0		0	0	0				1.1829	1.47774	1.10482	0	1.31452	0.393044	3.92023				0.602041	0.959184	0.77085		1.59426	1.19647					0	0	0	0	0	0	0				0.870968	1.01935	1.14798	0	2.3027	1.72357	0
SMNKELKKIIGQVR	SMN (868-881)	0	0	0		0	0	0				2.23766	1.39919	1.48497	0	1.16577	0.579772	0				0.602041	0.963265	1.14028		1.63418	0					1.17529	0.80399	1.02352	0	3.34016	1.20527	0.668031				1.25681	1.34865	1.14354	2.42208	4.25451	0.607787	12.9613
AGERIVDIIATDIQTKELQKQ	AGE (911-931)	0	0	0		0	0	0				1.45606	0.605341	1.36449	0	0.973164	0	0				2.54082	0	0.78288		0.842105	1.88776					2.35294	0	0.899164	2.10993	2.66758	0.399134	0				0.966774	1.25681	1.33265	2.26254	5.10904	1.13328	7.55235
TDIQTKELQKQITKIQN	TDI (921-937)	0	0	0		0	0	0				1.72857	0.35941	0.476744	0	0	0.427944	0				1.14286	0.914286	0.452747		0.763636	1.1501					1.29412	1.17808	1.14732	0	2.57888	0.516982	0				0.612903	0.816129	0.649599	0	0	1.22936	1.63854
GEGAVVIQDNSDIKVVPRRK	GEG (960-979)	0.794872	1.99359	0.864962		0.78979	2.09852	3.15537				1.27791	1.06528	1.55847	4.25178	0.568902	0	0				1.61224	1.2898	0.601504		2.84347	0.533497					1.23529	1.68836	1.2277	0	2.78867	0.446205	0.555177				0.967742	0.406452	0.981396	0	0	0	0
CEYQAGHNKVGSLQ	CEY (133-146)	1.12821	2.82692	1.44962		0	3.71964	0				0.323364	1.61586	0.231242	0	0.219934	0.49359	3.28632				1.11224	0.889796	0.657895		1.48038	0.556171					0.882353	1.46575	0.981115	0	1.23282	0.986779	0				0.677419	0.829032	0.493856	0	0	0.933996	1.86294
SLQYLALVALVAPKK	*SLQ (144-158)	0	0	0		0	0	0				3.55938	2.27369	0.98401	0	1.81769	0	9.04084				2.19388	0.877551	0.459109		0.723445	0.542936					1.82171	1.00926	0.667317	2.62149	1.6715	0.504217	0.837342				1.03226	1.22258	0.459123	0	2.79401	0.558075	0
MEPVDPRLEPWK	MEP (1-12)	2	4	1.1455		2.00543	4.84211	0		1		0.870229	1.44655	0.48713	0	0	0.439221	2.92521				1.22959	1.96327	0.208674		0	0.617657					0.763941	1.51561	1.60592	0	0.844278	0.677	0.844278				0.548387	0.859677	0.853388	0	0.967234	3.39054	0
CYCKHCSYHCLVCFQTKGLGISY	*CYC (25-47)	0	0	0		0	0	0				1.96518	0	1.82224	0	1.3156	0	0				1.06122	1.27755	0.180885		1.42515	0					1.88047	1.2727	1.68551	0	2.82262	1.4127	0.704702				0.903226	1.5	0.670251	0	0	2.2831	0
LSKQPTSQSRGDPTGPKE	LSK (69-86)	0.555769	0	1.27693		0	0	0				2.34676	1.09902	0.241204	0	0.388007	0.436135	0				1.80102	1.91837	0.641296		0.798086	2.39869					2.40935	1.42323	1.37366	0	2.94821	0.591019	3.53403				0.322581	0.824194	0.284605	0	0.605973	0	0.807661
EATTTLFCASDAKAYDTEVHN	EAT (47-67)	0	0	0		0	0	0				2.61283	0.780415	1.03382	0	0	0.31339	6.26781				1.80941	0.481151	1.25205		3.20219	0					0.201176	2.34247	0.952857	0	5.82751	0	1.94172				0.251935	1.93548	0.540749	0	1.15135	0	1.53456
EEFNMWKNNMVEQ	EEF (91-103)	1.08974	0.544231	1.81432		0.528843	0.887955	0				0	0.747774	1.35423	0	0.798799	0.447887	0				1.18878	1.90612	0.688259		0	0.610444					0.228235	1.77055	0.400697	0	0.727045	1.16389	0				0.935484	0.803226	0.861239	0	1.36797	0.457745	1.82328
EHFNMWKNNMVEQ	EHF (91-103)	0	0	0		0	0	0				1.2304	1.1543	0.428227	0	0.818279	0.914055	21.2488				0.55102	0.440816	0.630885		1.49118	0					0.123994	1.44376	0.961951	0	1.20814	0.484386	0				0.516129	1.11613	0.815284	0	1.2573	1.2573	3.36751
YCAPAGFAILK	YCA (217-227)	0.557051	2.23077	1.47368		1.10571	3.28745	1.10261				0.67526	0.421787	0.242965	0	0	0	0				1.07143	0.428571	0.748901		0	1.59177					0.274118	2.39726	1.21902	0	0.663824	0.398746	1.32765				0.677419	0.814516	0.315412	0	1.78816	0	1.78749
EEEVMIRSENITNNAKN	EEE (267-283)	1.96154	0.980769	0.451128		0	0.619433	0				1.67388	0	0.322218	0	0.187187	0.979345	5.59402				0.75	0	0.98609		5.05537	0					1.47059	1.61644	1.1508	0	4.68133	0.540005	0				0.580645	0.706452	0.186892	0	0	0	0
EEEVMIRSENITNNAKN (glyc.)	EEE (267-283) (glyc.)	0	0	0		0	0	0				0.655582	2.45994	0.716748	0	0.220856	0.165005	0				1.09694	0.440816	0.660064		0.743336	0.557864					0.999	1.49166	1.46035	0	4.10939	0.329519	0				0.966774	2.09468	1.63573	0	1.81411	0.604703	4.84113
SDNFTNNAKTIIVQ	SDN (274-287)	1.22313	4.491	6.38496		4.92071	6494.6	0		1		1.9102	2.38633	1.0931	0	0.636192	0.475309	18.9915				1.13776	0.910204	0.77406		0	1.14399					0.705882	1.27055	0.900906	0	0.700438	0.419421	0.700438				0.677419	1.6129	1.27637	3.76016	1.41515	0.943902	1.25806
ETFRPGGGDMR	ETF (466-476)	0	0	0		0	0	0				0.672882	0.840603	0.603344	0	0	0.168708	6.73789				1.27551	0.510204	0.506073		0	1.28245					0.0817647	0.94863	0.726969	4.91135	1.58281	0.951903	0				0.676742	0.559118	0.890425	5.03271	5.67909	0	5.04619
SELYKYKVVKIEPLGVAPT	SEL (481-499)	0	1.3141	0.247141		0	0.426046	0				0.406582	1.01288	0.157244	0	0	0.820988	4.10043				1.03061	0.412245	0.434008		0	0.512978					0.705882	1.66781	0.560767	0	2.11382	0.705266	0				0.83871	1.27581	0.426694	2.87456	1.45143	0.725716	0
SGIVQQQSNLLRAPEAQ	SGI (546-562)	1.95513	0.974359	0.721805		0.473874	0.769231	0.946611				1.19835	0.499015	0.252988	0	0	0.197768	3.95537				0	0.408163	0.318219		0	0.512773					0.0688235	0.400685	0.49108	0	0.667747	1.33861	0				0.580645	0.73871	0.593361	0	0	1.12268	0
ELLKTVRLIKFLYQSNP	*ELL (11-27)	0	0	0		0	0	0				2.28029	0	0.946624	0	0	0.648813	3.24406				1.34694	1.61633	0.238577		0.93985	0.705345					0.0782353	1.81507	1.43387	0	0.750981	1.35366	0				0.967742	1.06613	0.637225	0	0.492253	0.492253	0.656091
ERQRQIHSISERILG	ERQ (47-61)	0	0	0.25203		0	0	0				1.81654	1.13467	0.208798	0	0	1.33547	0				1.94388	1.16735	0.896472		0	0					1.05882	2.48973	1.00348	0	0	0.820606	0				0.354839	0.658065	0.805556	3.9489	1.95726	1.46232	1.30435
ERILGTYLGRSAEPVPLQ	ERI (57-74)	0	1.86538	2.23188		0	4.0253	1.2316				1.74521	3.5644	0.136668	0	0.476667	0.356125	0				0	0.506122	0.536842		5.08271	0					1	1.21575	0.913798	0	0	0.544108	0				0.548387	0.990323	0.458312	0	2.22831	0	2.96997
SPQILVESPTVLESGTKE	SPQ (99-116)	2.05769	0.513462	1.72108		1.50622	0.837753	0				0.313853	0.784167	0.400301	0	0	0.312927	0				2.19388	1.16735	0.702718		2.93233	0.732533					0.647059	1.05479	0.418118	0	0.852806	0.17096	0				0.677419	1.39839	0.834528	0	0	0.443848	0.591575
EKGGLEGLIHSQRRQD	EKG (93-108)	1.18471	2.36302	4.49684		3.49757	10.4575	2.33245		1		1.44087	1.80002	0.546672	0	1.19405	0.177885	0				2.16837	0	0.68502		2.94737	0					0.588235	2.9863	0.853659	0	0	0.997265	0.99494				0.677419	1.23871	1.17977	4.45703	1.66951	0.557023	4.45036
LVPVEPDKIEEANKGENTS	LVP (145-163)	0	0	0		0	0	0				0.932048	0.775256	0.461027	0	0.209734	0.156695	0				0.556122	1.33469	0.55937		4.40055	0.550426					0.477059	2.2226	0.786132	5.74468	0	0.733759	0				0.451613	0.76129	0.477897	0	0.580573	1.16115	0
PEKEVLVWKFDSRLAFHH	*PEK (176-193)	0	0	0		0	0	0				0.359029	0.897039	0.621642	0	0	0.719729	0				0.52551	0.836735	0.802487		2.80725	2.63825					0	0.962329	0.237805	0	0.7752	0.777866	0				0.251613	2.25806	0.745392	0	0.576073	1.7243	1.54084
Notes on Thresholds		>=2.95x CLIP in at least two columns										>=2.95X CLIP in at least two columns for all cytokine categories except TP						> Unstim/CLIP and 3x CLIP				>=2.95x CLIP in at least two columns										>=2.95x CLIP (or Unstim, if CLIP = 0) in at least two columns										>=3x CLIP in at least two columns for all cytokine categories except TP						>= 4x CLIP in at least 2 columns
[truncated: 35 more columns]
